# Supplementary material for: Genome- and epigenome-wide association study of hypertriglyceridemic waist in Mexican American families
Source: Clin Epigenetics. 2016 Jan 20;8:6. doi: 10.1186/s13148-016-0173-x (PMC4721061; doi:10.1186/s13148-016-0173-x)
Supplement: Additional file 1: — This file contains Supplementary Table 1. (XLSX 782 MB) [file 13148_2016_173_MOESM1_ESM.xlsx]

## Sheet: HTGW_Supp1_annot
SNP	Chr	Basepair	Allele 1	Allele 2	MAF	HWE Chi-sq	Call Rate	p	q	Gene symbol	RefSeq	Gene context
rs958409	4	131253674	T	G	0.218204	8.67438	1	8.14e-07	0.592734	LOC391698	XR_016969.1	flanking_3UTR		Key
rs13008209	2	134181876	T	G	0.106111	1.6213	0.9988	1.02e-06	0.742737	NULL	NM_207481.2	flanking_5UTR		Chr	Chromosome
rs180326	11	116129913	C	A	0.447563	8.43894	0.9956	1.1e-06	0.80099	BUD13	NM_032725.2	intron		MAF	Minor allele frequency
rs1925093	13	33217806	T	G	0.400972	1.22584	0.9995	1.14e-06	0.830116	RFC3	NM_002915.2	flanking_5UTR		HWE	Hardy-Weinberg equilbrium
rs12998999	2	134183408	G	T	0.106609	1.38088	0.9996	1.61e-06	0.997743	NULL	NM_207481.2	flanking_5UTR		p	Nominal significnce value
rs13007239	2	134177954	C	A	0.107182	1.37446	0.9992	1.61e-06	0.997743	NULL	NM_207481.2	flanking_5UTR		q	FDR-corrected significance value
rs10014736	4	131272399	T	C	0.226363	8.77834	0.999	1.61e-06	0.997743	LOC391698	XR_016969.1	flanking_3UTR
rs6802925	3	2831644	T	C	0.050259	0.001166	0.9974	3.12e-06	0.997743	CNTN4	NM_175607.1	intron
rs6131226	20	11440412	T	G	0.146746	0.1675	0.9953	5.21e-06	0.997743	LOC441940	XR_016490.1	flanking_3UTR
rs6131220	20	11421176	T	G	0.143305	1.15916	0.9988	5.79e-06	0.997743	LOC441940	XR_016490.1	flanking_3UTR
rs2976876	8	8356260	T	C	0.334919	0.00626	0.9992	6.61e-06	0.997743	PRAGMIN	XM_291277.5	flanking_5UTR
rs13174204	5	1809858	C	A	0.064224	0.002706	0.9992	8.05e-06	0.997743	MRPL36	NM_032479.2	flanking_3UTR
rs8030613	15	95814729	A	C	0.074484	1.26126	0.9996	1.1e-05	0.997743	ARRDC4	NM_183376.1	flanking_5UTR
rs7541833	1	68956626	G	A	0.139818	0.32188	0.9972	1.2e-05	0.997743	DEPDC1	NM_017779.3	flanking_5UTR
rs317616	3	4037753	G	T	0.216429	0.24218	0.9996	1.3e-05	0.997743	LRRN1	NM_020873.3	flanking_3UTR
rs6134268	20	11425144	A	G	0.073637	0.046046	0.9984	1.3e-05	0.997743	LOC441940	XR_016490.1	flanking_3UTR
rs10010855	4	163090095	G	A	0.328778	0.37752	0.9985	1.5e-05	0.997743	FSTL5	NM_020116.2	intron
rs6034316	20	15805880	C	T	0.064768	1.98912	0.998	1.5e-05	0.997743	MACROD2	NM_001033087.1	intron
rs721197	4	163083287	T	C	0.325328	0.36038	0.9891	1.5e-05	0.997743	FSTL5	NM_020116.2	intron
rs6427870	1	199262812	A	C	0.401252	0.14102	0.999	1.6e-05	0.997743	KIF21B	NM_017596.2	flanking_5UTR
rs10018537	4	163080254	T	C	0.327253	0.43866	0.9984	1.7e-05	0.997743	FSTL5	NM_020116.2	intron
rs2321482	13	33217615	G	A	0.420618	0.65202	0.9969	1.7e-05	0.997743	RFC3	NM_002915.2	flanking_5UTR
rs10017257	4	131204586	C	T	0.318584	0.30182	0.9996	1.7e-05	0.997743	LOC391698	XR_016969.1	flanking_3UTR
rs3812265	7	134699344	T	C	0.346462	1.73474	0.9984	2e-05	0.997743	CNOT4	NM_013316.2	intron
rs1879019	2	134588507	C	T	0.090363	0.819244	0.9992	2.1e-05	0.997743	MGAT5	NM_002410.2	flanking_5UTR
rs4945605	6	118436827	T	C	0.204662	0.179	0.9984	2.1e-05	0.997743	LOC728527	XM_001130376.1	flanking_5UTR
rs1416423	6	118363560	G	A	0.310742	0.38488	0.9984	2.2e-05	0.997743	SLC35F1	NM_001029858.1	flanking_3UTR
rs3812278	7	134722681	C	T	0.348625	1.38606	0.9988	2.4e-05	0.997743	CNOT4	NM_001008225.1	intron
rs16930853	11	37902407	C	T	0.151039	0.41104	1	2.6e-05	0.997743	C11orf74	NM_138787.2	flanking_3UTR
rs6134282	20	11464724	C	A	0.141009	3.60129	0.999	2.9e-05	0.997743	LOC441940	XR_016490.1	flanking_3UTR
rs12546760	8	8412246	G	A	0.269205	2.53784	0.9996	3.1e-05	0.997743	PRAGMIN	XM_291277.5	flanking_5UTR
rs8030363	15	96782614	G	T	0.399741	0.18878	0.9984	3.1e-05	0.997743	FLJ39743	NM_182562.1	flanking_3UTR
rs6701469	1	199265442	C	T	0.403167	0.96174	0.998	3.5e-05	0.997743	KIF21B	NM_017596.2	flanking_5UTR
rs26661	5	116241777	T	C	0.469586	1.53232	0.9985	3.9e-05	0.997743	SEMA6A	NM_020796.2	flanking_5UTR
rs17391612	1	94251435	A	G	0.130385	0.55952	1	4.1e-05	0.997743	ABCA4	NM_000350.1	intron
rs12324479	15	36185292	A	G	0.291785	0.04634	0.9815	4.5e-05	0.997743	LOC728288	XM_001128351.1	flanking_3UTR
rs1377148	4	18526742	G	A	0.124194	0.22658	0.9996	5e-05	0.997743	LOC729071	XM_001129225.1	flanking_5UTR
rs12596308	16	29598697	T	C	0.467666	0.01166	0.998	5e-05	0.997743	QPRT	NM_014298.3	intron
rs10129666	14	77764821	G	A	0.262103	0.04966	0.9988	5.3e-05	0.997743	NRXN3	NM_004796.3	flanking_5UTR
rs10483894	14	77764183	G	A	0.263869	0.03176	0.9976	5.3e-05	0.997743	NRXN3	NM_004796.3	flanking_5UTR
rs1028689	6	118355520	T	C	0.308427	0.0479	0.9979	5.3e-05	0.997743	SLC35F1	NM_001029858.1	flanking_3UTR
rs10920099	1	199270229	G	A	0.406717	0.91842	0.9988	5.4e-05	0.997743	CACNA1S	NM_000069.1	flanking_3UTR
rs4905623	14	97336525	C	T	0.388593	0.10844	0.9988	5.5e-05	0.997743	LOC730217	XM_001132986.1	flanking_3UTR
rs2672794	11	1197581	T	C	0.325507	0.24548	0.9995	5.8e-05	0.997743	MUC5B	XM_001126093.1	flanking_5UTR
rs11255232	10	7686190	G	A	0.122585	0.40214	0.9996	5.8e-05	0.997743	ITIH5	NM_001001851.1	intron
rs612483	6	52947917	C	T	0.485498	0.28518	1	5.9e-05	0.997743	GSTA4	NM_001512.2	flanking_3UTR
rs1974968	3	189683591	G	A	0.203843	0.8697	0.9996	5.9e-05	0.997743	LPP	NM_005578.2	intron
rs613764	6	52948194	A	G	0.485498	0.28518	1	5.9e-05	0.997743	GSTA4	NM_001512.2	flanking_3UTR
rs584124	6	52946155	A	G	0.485498	0.28518	1	5.9e-05	0.997743	GSTA4	NM_001512.2	flanking_3UTR
rs340685	5	8440075	G	A	0.441168	0.52494	0.998	6e-05	0.997743	LOC729506	XM_001130481.1	flanking_3UTR
rs11099997	4	156429153	G	A	0.192732	4.05388	0.9995	6e-05	0.997743	MAP9	NM_001039580.1	flanking_3UTR
rs4674213	2	218367315	C	T	0.157792	1.24732	0.9988	6.1e-05	0.997743	TNS1	NM_022648.3	flanking_3UTR
rs950549	8	16885663	C	T	0.206232	0.6319	0.9988	6.2e-05	0.997743	FGF20	NM_019851.1	flanking_3UTR
rs549744	13	29592323	C	A	0.290215	0.93592	0.9996	6.3e-05	0.997743	KATNAL1	NM_032116.3	flanking_3UTR
rs10511049	3	76712727	C	T	0.216678	0.05032	0.9984	6.4e-05	0.997743	LOC401076	XR_016406.1	flanking_3UTR
rs880314	10	72376713	A	G	0.216346	0.0371	1	6.5e-05	0.997743	PCBD1	NM_000281.2	flanking_5UTR
rs3808477	8	116739521	T	C	0.345353	0.05814	0.9992	6.6e-05	0.997743	TRPS1	NM_014112.2	intron
rs7991547	13	99417463	G	A	0.111357	0.6598	1	6.6e-05	0.997743	ZIC5	NM_033132.2	intron
rs372867	5	115113505	A	G	0.291455	0.9993	0.9984	6.8e-05	0.997743	LOC728301	XR_015394.1	flanking_5UTR
rs10274145	7	1580787	T	C	0.134752	2.80158	0.9988	6.9e-05	0.997743	PSMG3	NM_032302.2	flanking_5UTR
rs6845544	4	18473011	G	A	0.123363	0.12372	0.9992	7e-05	0.997743	LOC729071	XM_001129225.1	intron
rs1392469	5	1797831	A	G	0.064314	0.150296	0.9984	7e-05	0.997743	MRPL36	NM_032479.2	flanking_3UTR
rs17020125	2	37094554	A	G	0.302967	0.48974	0.9995	7.1e-05	0.997743	HEATR5B	NM_019024.1	coding
rs7922341	10	14992798	C	A	0.376613	5.91602	0.9932	7.5e-05	0.997743	DCLRE1C	NM_001033858.1	intron
rs7633186	3	162485818	A	G	0.260835	0.16896	0.9992	7.7e-05	0.997743	NMD3	NM_015938.2	flanking_3UTR
rs6789388	3	162453131	G	A	0.260739	0.84194	0.9995	7.7e-05	0.997743	NMD3	NM_015938.2	flanking_3UTR
rs1546416	1	199276179	G	A	0.295666	2.35308	0.9976	7.7e-05	0.997743	CACNA1S	NM_000069.1	intron
rs9324976	5	144444453	C	A	0.068611	0.34564	0.9992	7.9e-05	0.997743	KCTD16	NM_020768.1	flanking_3UTR
rs11167892	5	144440628	C	T	0.069922	0.34839	1	7.9e-05	0.997743	KCTD16	NM_020768.1	flanking_3UTR
rs313758	1	86055659	A	G	0.198785	1.36108	0.9995	8e-05	0.997743	COL24A1	NM_152890.4	intron
rs7143066	14	33192971	T	C	0.091904	2.75751	0.9992	8e-05	0.997743	NPAS3	NM_173159.1	flanking_5UTR
rs10017127	4	163135737	G	T	0.324171	0.10284	1	8.1e-05	0.997743	FSTL5	NM_020116.2	intron
rs10978803	9	109154253	A	G	0.192755	14.1131	0.9948	8.1e-05	0.997743	RAD23B	NM_002874.3	flanking_3UTR
rs9598129	13	33278647	C	T	0.065986	0.040694	0.9984	8.2e-05	0.997743	RFC3	NM_002915.2	flanking_5UTR
rs11682782	2	37066690	T	G	0.315683	1.22046	0.9992	8.4e-05	0.997743	HEATR5B	NM_019024.1	intron
rs1478565	3	162510158	C	T	0.25156	0.38402	0.9996	8.4e-05	0.997743	LOC646085	XR_017630.1	flanking_3UTR
rs17032893	4	156500821	C	T	0.19279	5.71718	1	8.4e-05	0.997743	MAP9	NM_001039580.1	coding
rs1993891	3	162530161	T	C	0.253498	0.78356	1	8.4e-05	0.997743	LOC646085	XR_017630.1	3UTR
rs1992120	8	57499666	G	A	0.149605	0.3669	0.9996	8.9e-05	0.997743	PENK	NM_006211.2	flanking_3UTR
rs6775627	3	162436303	A	G	0.251701	0.60986	0.9917	8.9e-05	0.997743	NMD3	NM_015938.2	intron
rs4791216	17	63141591	G	T	0.277981	0.00246	0.9972	8.9e-05	0.997743	NOL11	NM_015462.2	flanking_5UTR
rs367836	6	52951090	C	A	0.497278	0.1123	0.9984	9e-05	0.997743	GSTA4	NM_001512.2	3UTR
rs668080	10	13328894	G	A	0.160136	0.27048	0.9938	9.2e-05	0.997743	C10orf49	NM_145314.1	flanking_5UTR
rs11165062	1	94250222	A	G	0.139725	1.52356	0.9988	9.4e-05	0.997743	ABCA4	NM_000350.1	intron
rs754592	13	99408832	T	C	0.118001	0.919512	1	9.5e-05	0.997743	ZIC5	NM_033132.2	flanking_3UTR
rs186376	1	86059047	G	T	0.202808	1.24046	0.9969	9.5e-05	0.997743	COL24A1	NM_152890.4	intron
rs2890507	2	140559804	C	T	0.45288	0.23758	0.9908	9.6e-05	0.997743	LRP1B	NM_018557.2	flanking_3UTR
rs426013	6	52948704	G	A	0.498413	0.01802	0.999	9.6e-05	0.997743	GSTA4	NM_001512.2	flanking_3UTR
rs9564660	13	69614621	C	T	0.172573	0.19704	0.9984	9.6e-05	0.997743	ATXN8OS	NR_002717.1	flanking_3UTR
rs11100394	4	163058647	T	C	0.221091	0.1098	0.998	9.8e-05	0.997743	FSTL5	NM_020116.2	intron
rs1265918	9	116762511	T	C	0.224665	2.40936	1	9.8e-05	0.997743	TNFSF8	NM_001244.2	flanking_5UTR
rs2952234	8	10135703	T	C	0.189285	0.03276	0.9959	0.0001	0.997743	MSRA	NM_012331.2	intron
rs16830064	2	134579148	G	A	0.067759	1.0885	0.9992	0.000101	0.997743	MGAT5	NM_002410.2	flanking_5UTR
rs1569101	2	140541538	C	T	0.444731	0.31682	0.9988	0.000103	0.997743	LRP1B	NM_018557.2	flanking_3UTR
rs9672903	15	95826840	G	A	0.183941	0.3329	0.999	0.000103	0.997743	ARRDC4	NM_183376.1	flanking_5UTR
rs11132443	4	188529009	A	C	0.460283	1.50788	0.998	0.000106	0.997743	LOC389249	XR_016888.1	flanking_5UTR
rs2017566	15	56292332	G	A	0.433865	0.19004	0.9974	0.000107	0.997743	LOC441726	XR_017037.1	flanking_3UTR
rs9325877	8	20831289	A	G	0.340082	0.1135	1	0.000107	0.997743	LOC646608	XM_929545.1	flanking_5UTR
rs11940577	4	177019048	C	T	0.095354	1.13196	0.9904	0.000108	0.997743	GPM6A	NM_201591.1	intron
rs11150564	16	29574237	A	G	0.37276	0.1262	0.9972	0.000108	0.997743	SPN	NM_001030288.1	flanking_5UTR
rs10107665	8	138914558	A	G	0.149585	0.0559	0.9996	0.000108	0.997743	FLJ45872	XM_376795.3	intron
rs979289	8	138914045	T	C	0.149097	0.05424	0.9988	0.000108	0.997743	FLJ45872	XM_376795.3	intron
rs316133	6	52955510	C	G	0.498364	0.24444	0.9996	0.000109	0.997743	GSTA4	NM_001512.2	intron
rs12447415	16	29590446	A	G	0.359815	0.67746	0.9995	0.00011	0.997743	SPN	NM_001030288.1	flanking_3UTR
rs10492093	12	5347291	G	A	0.101515	0.00249	0.9996	0.00011	0.997743	LOC387826	XM_373521.4	flanking_5UTR
rs6045943	20	19195594	A	G	0.254265	0.14486	0.9952	0.00011	0.997743	SLC24A3	NM_020689.3	intron
rs12867520	13	54027459	T	C	0.431816	5.8899	0.9992	0.000113	0.997743	RP11-365K22.1	XR_017918.1	flanking_5UTR
rs316129	6	52956864	A	G	0.497998	0.09992	0.985	0.000113	0.997743	GSTA4	NM_001512.2	intron
rs316131	6	52956108	T	C	0.498347	0.23554	0.9972	0.000113	0.997743	GSTA4	NM_001512.2	intron
rs316132	6	52955925	G	A	0.497956	0.21616	0.9988	0.000113	0.997743	GSTA4	NM_001512.2	intron
rs670960	6	52951755	G	A	0.499391	0.01378	0.9974	0.000113	0.997743	GSTA4	NM_001512.2	intron
rs7986652	13	54030506	C	T	0.431911	5.83062	0.9996	0.000113	0.997743	RP11-365K22.1	XR_017918.1	flanking_5UTR
rs1340580	13	54019515	T	G	0.431886	5.84548	0.9992	0.000113	0.997743	RP11-365K22.1	XR_017918.1	flanking_5UTR
rs316140	6	52954147	A	G	0.498045	0.08432	0.9984	0.000113	0.997743	GSTA4	NM_001512.2	intron
rs826278	19	42058972	A	G	0.20855	0.74758	0.9988	0.000114	0.997743	ZNF345	NM_003419.2	intron
rs12461006	19	14922216	A	G	0.076151	0.72307	0.9992	0.000114	0.997743	SLC1A6	NM_005071.1	intron
rs4954818	2	140525504	T	C	0.421623	0.00134	0.9984	0.000115	0.997743	LRP1B	NM_018557.2	flanking_3UTR
rs1144539	19	42023454	A	C	0.212959	0.03156	0.996	0.000115	0.997743	ZNF790	NM_206894.1	flanking_5UTR
rs8094458	18	44527491	C	T	0.116251	0.4508	0.9972	0.000116	0.997743	KIAA0427	NM_014772.1	intron
rs1673087	19	41956030	A	G	0.215102	0.39902	0.9996	0.000116	0.997743	LOC728485	XM_001130518.1	coding
rs16840700	2	139034617	C	T	0.297701	0.03514	0.9995	0.000118	0.997743	SPOPL	NM_001001664.1	intron
rs17120347	11	116501749	A	G	0.264819	0.07156	0.9974	0.000118	0.997743	LOC653303	XM_938842.2	intron
rs10920090	1	199239077	C	T	0.387866	0.02452	0.999	0.000119	0.997743	KIF21B	NM_017596.2	intron
rs1949997	2	140549473	C	A	0.451614	0.0942	0.9827	0.000119	0.997743	LRP1B	NM_018557.2	flanking_3UTR
rs7144427	14	77843686	C	T	0.451543	0.03784	1	0.000121	0.997743	NRXN3	NM_004796.3	flanking_5UTR
rs16930850	11	37898397	A	G	0.156347	0.0706	1	0.000121	0.997743	C11orf74	NM_138787.2	flanking_3UTR
rs4888197	16	80541938	G	A	0.246963	0.41798	0.9988	0.000121	0.997743	PLCG2	NM_002661.1	intron
rs7330744	13	99427228	G	A	0.129685	0.32534	0.9988	0.000121	0.997743	ZIC5	NM_033132.2	flanking_5UTR
rs7728878	5	93827557	C	T	0.409187	1.52346	0.9969	0.000122	0.997743	C5orf36	NM_173665.1	flanking_3UTR
rs2252355	21	38362812	A	G	0.425533	0.79146	0.9992	0.000122	0.997743	DSCR4	NM_005867.2	intron
rs9581240	13	24521454	T	C	0.301923	0.11748	0.9948	0.000123	0.997743	PABPC3	NM_030979.2	flanking_5UTR
rs329994	8	9160643	C	T	0.217897	0.2847	0.9988	0.000124	0.997743	PPP1R3B	NM_024607.1	flanking_5UTR
rs9598051	13	33216946	C	A	0.481098	0.00402	0.994	0.000124	0.997743	RFC3	NM_002915.2	flanking_5UTR
rs7324365	13	99399328	T	C	0.110597	0.05057	1	0.000125	0.997743	ZIC5	NM_033132.2	flanking_3UTR
rs11245979	11	1129111	T	C	0.493499	0.46806	0.9995	0.000126	0.997743	NULL	XR_016172.1	flanking_5UTR
rs11208308	1	64113040	C	T	0.235428	0.1223	0.9996	0.000128	0.997743	ROR1	NM_005012.1	intron
rs6112287	20	19208326	T	C	0.254311	0.01118	0.9984	0.00013	0.997743	SLC24A3	NM_020689.3	intron
rs4767597	12	116592722	T	C	0.091526	0.812028	0.9755	0.000131	0.997743	KSR2	NM_173598.2	intron
rs12640219	4	138124155	A	G	0.162169	7.36224	0.996	0.000137	0.997743	PCDH18	NM_019035	flanking_3UTR
rs12650407	4	156481117	A	G	0.192432	0.94914	0.9972	0.000137	0.997743	MAP9	NM_001039580.1	flanking_3UTR
rs10472003	5	56766140	C	T	0.292959	1.5531	0.999	0.000138	0.997743	DKFZp686D0972	NM_001017992.1	flanking_3UTR
rs2119659	2	235258212	T	C	0.120772	0.004794	0.9984	0.000139	0.997743	ARL4C	NM_005737.3	flanking_5UTR
rs12721420	12	46645061	A	G	0.13427	0.05012	0.9992	0.00014	0.997743	TMEM106C	NM_024056.2	intron
rs11678664	2	16817482	C	T	0.13181	2.15768	0.9992	0.000141	0.997743	FAM49A	NM_030797.1	flanking_5UTR
rs12549890	8	21045174	T	C	0.291468	0.13934	0.9984	0.000142	0.997743	LOC646608	XM_929545.1	flanking_5UTR
rs892252	13	99405841	T	G	0.111443	0.397162	0.999	0.000145	0.997743	ZIC5	NM_033132.2	flanking_3UTR
rs1972623	5	116250118	A	G	0.498365	0.2559	0.9992	0.000146	0.997743	SEMA6A	NM_020796.2	flanking_5UTR
rs712614	5	116249449	T	C	0.498061	0.25576	0.9984	0.000146	0.997743	SEMA6A	NM_020796.2	flanking_5UTR
rs1663251	15	56288773	T	G	0.37119	0.16386	0.998	0.000147	0.997743	LOC441726	XR_017037.1	flanking_3UTR
rs6706281	2	190160993	C	A	0.232283	0.90724	0.9974	0.000148	0.997743	SLC40A1	NM_014585.3	flanking_5UTR
rs957957	1	199254421	A	G	0.403633	0.80876	0.9984	0.000148	0.997743	KIF21B	NM_017596.2	intron
rs10098993	8	57485670	T	C	0.158491	1.20698	0.9912	0.00015	0.997743	LOC442388	XM_498284.2	flanking_5UTR
rs10934832	3	129127089	A	G	0.052174	1.26823	0.9995	0.000151	0.997743	KLHDC6	NM_207335.1	intron
rs17016696	4	91383897	A	G	0.168962	4.96109	0.999	0.000151	0.997743	MGC48628	NM_207491.1	intron
rs9572771	13	71195569	C	T	0.213902	0.00866	0.9979	0.000157	0.997743	DACH1	NM_080760.3	intron
rs3108582	19	41913675	G	A	0.295877	0.01908	0.9988	0.00016	0.997743	ZNF567	NM_152603.2	flanking_3UTR
rs7068057	10	128770572	T	C	0.258485	0.026	0.9996	0.000161	0.997743	DOCK1	NM_001380.2	intron
rs758641	17	3793551	C	T	0.468494	0.6258	0.9976	0.000163	0.997743	ATP2A3	NM_174953.1	coding
rs1470713	11	77426710	T	C	0.391081	0.00944	0.9992	0.000164	0.997743	KCTD14	NM_023930.2	flanking_5UTR
rs1426271	3	189669944	T	C	0.459532	0.0199	0.9976	0.000164	0.997743	LPP	NM_005578.2	intron
rs7001715	8	19551550	G	T	0.093951	0.07581	0.999	0.000166	0.997743	ChGn	NM_018371.3	intron
rs3792775	5	150483530	C	T	0.448401	2.30446	0.9984	0.000167	0.997743	ANXA6	NM_004033.2	intron
rs7688033	4	91520344	T	G	0.132175	0.4158	0.9984	0.000169	0.997743	MGC48628	NM_207491.1	intron
rs10766536	11	19183931	T	C	0.11076	0.32652	1	0.000169	0.997743	CSRP3	NM_003476.2	flanking_5UTR
rs12470170	2	139044734	T	G	0.291597	0.46248	0.9968	0.00017	0.997743	SPOPL	NM_001001664.1	3UTR
rs3826173	16	48902513	T	G	0.338822	0.92846	0.999	0.00017	0.997743	ADCY7	NM_001114.2	intron
rs17717812	14	89087200	A	G	0.283783	0.31928	1	0.000171	0.997743	LOC400236	XM_378472.4	flanking_3UTR
rs3925094	8	136023649	A	G	0.449762	0.19146	0.9984	0.000172	0.997743	LOC645809	XR_016953.1	flanking_3UTR
rs979569	13	45365603	G	A	0.498456	0.3887	0.9896	0.000175	0.997743	LOC283514	NM_198849.1	flanking_5UTR
rs6997014	8	31252392	T	C	0.124641	0.354934	0.999	0.000176	0.997743	LOC642513	XR_016174.1	flanking_5UTR
rs986980	14	77842776	G	A	0.46199	0.04202	0.9992	0.000177	0.997743	NRXN3	NM_004796.3	flanking_5UTR
rs2921077	8	8341912	C	T	0.334202	0.1527	0.999	0.000177	0.997743	PRAGMIN	XM_291277.5	flanking_5UTR
rs10084786	4	161864450	T	C	0.485739	0.74464	0.9992	0.000179	0.997743	FSTL5	NM_020116.2	flanking_3UTR
rs9556072	13	90680336	G	A	0.151012	0.42844	0.9996	0.00018	0.997743	LOC390419	XR_016107.1	flanking_3UTR
rs7162995	15	56300924	T	C	0.44766	0.29968	0.9984	0.000182	0.997743	LOC441726	XR_017037.1	flanking_3UTR
rs9376653	6	142063576	A	G	0.390462	0.09428	0.9979	0.000184	0.997743	LOC729076	XM_001132474.1	flanking_3UTR
rs10905838	10	10901411	A	G	0.094073	0.085102	0.9992	0.000185	0.997743	CUGBP2	NM_001025077.1	flanking_5UTR
rs7494888	15	55498347	T	C	0.172362	0.52126	0.9984	0.000187	0.997743	CGNL1	NM_032866.3	intron
rs4322627	15	73597714	T	C	0.230823	0.35582	0.9974	0.000187	0.997743	PTPN9	NM_002833.2	intron
rs8030802	15	73600208	G	A	0.231903	0.26178	0.9969	0.000187	0.997743	PTPN9	NM_002833.2	intron
rs5769941	22	47928225	A	G	0.295795	3.68494	0.9976	0.000188	0.997743	LOC643653	XR_016529.1	flanking_3UTR
rs428957	6	52947144	G	A	0.446831	0.00784	0.9969	0.000189	0.997743	GSTA4	NM_001512.2	flanking_3UTR
rs387853	6	52948213	A	G	0.447221	0.00792	0.9974	0.000189	0.997743	GSTA4	NM_001512.2	flanking_3UTR
rs12708519	15	73590255	C	T	0.229769	0.46956	0.9891	0.00019	0.997743	PTPN9	NM_002833.2	intron
rs876954	8	8348333	C	T	0.293951	0.1769	0.9984	0.00019	0.997743	PRAGMIN	XM_291277.5	flanking_5UTR
rs11127596	3	77586264	T	C	0.149917	0.49586	0.9992	0.000191	0.997743	ROBO2	NM_002942.1	intron
rs10793093	11	73968600	C	T	0.340422	1.23432	0.9984	0.000191	0.997743	POLD3	NM_006591.1	flanking_5UTR
rs1123648	2	37085834	A	G	0.303055	0.12822	0.9996	0.000193	0.997743	HEATR5B	NM_019024.1	intron
rs9624230	22	22282627	T	C	0.262115	0.80332	0.9992	0.000194	0.997743	LOC51233	NM_016449.2	intron
rs17704048	18	22888093	G	T	0.100236	0.032514	0.9996	0.000194	0.997743	CHST9	NM_031422.1	intron
rs4676442	2	241389580	G	A	0.339718	0.61892	1	0.000195	0.997743	KIF1A	NM_004321.4	intron
rs7109876	11	116353858	A	C	0.274619	0.79008	0.9988	0.000195	0.997743	KIAA0999	NM_025164.3	intron
rs2431776	19	42018124	A	C	0.216042	1.0245	0.999	0.000197	0.997743	ZNF790	NM_206894.1	intron
rs7196135	16	48911211	G	A	0.371328	8.19	0.9881	0.000199	0.997743	BRD7	NM_013263.2	intron
rs10488865	4	105663786	T	C	0.065488	3.24965	0.9996	0.0002	0.997743	LOC728847	XM_001128619.1	flanking_5UTR
rs1872691	16	48907711	T	C	0.340106	1.48478	1	0.000203	0.997743	ADCY7	NM_001114.2	3UTR
rs8029112	15	73596027	C	T	0.231428	0.37248	1	0.000203	0.997743	PTPN9	NM_002833.2	intron
rs6507872	18	44642442	T	C	0.104435	0.025326	1	0.000204	0.997743	KIAA0427	NM_014772.1	3UTR
rs761465	20	19186745	C	T	0.264843	0.44786	0.9992	0.000205	0.997743	SLC24A3	NM_020689.3	intron
rs568916	1	227686139	G	A	0.181665	0.07206	0.999	0.000205	0.997743	NUP133	NM_018230.2	intron
rs2424234	20	19311979	C	T	0.087601	0.128486	0.998	0.000205	0.997743	SLC24A3	NM_020689.3	intron
rs8023815	15	73601759	A	G	0.231349	0.30174	0.9995	0.000207	0.997743	PTPN9	NM_002833.2	intron
rs8023268	15	73601727	T	A	0.229858	0.50342	0.9922	0.000207	0.997743	PTPN9	NM_002833.2	intron
rs11636031	15	73602813	C	T	0.230861	0.35178	0.9979	0.000207	0.997743	PTPN9	NM_002833.2	intron
rs1041176	9	12754311	T	C	0.169248	0.57368	0.9916	0.000208	0.997743	C9orf150	NM_203403.1	flanking_5UTR
rs2266788	11	116165896	C	T	0.159376	1.53071	1	0.000209	0.997743	APOA5	NM_052968.3	3UTR
rs7822958	8	11459851	A	C	0.275606	0.19872	0.9995	0.000212	0.997743	BLK	NM_001715.2	flanking_3UTR
rs4245498	6	118508163	A	G	0.253645	1.83892	0.9988	0.000212	0.997743	LOC728527	XM_001130376.1	flanking_5UTR
rs3825041	11	116136917	A	G	0.158739	0.771016	0.9974	0.000212	0.997743	BUD13	NM_032725.2	intron
rs16843261	2	140526066	C	T	0.48067	0.2462	0.998	0.000213	0.997743	LRP1B	NM_018557.2	flanking_3UTR
rs1284011	5	116280691	A	C	0.204084	0.09922	0.9943	0.000214	0.997743	SEMA6A	NM_020796.2	flanking_5UTR
rs258759	5	142536786	A	G	0.14219	4.22322	0.9992	0.000215	0.997743	ARHGAP26	NM_015071.3	intron
rs1664439	15	55490245	T	C	0.181548	1.41658	0.9988	0.000216	0.997743	CGNL1	NM_032866.3	intron
rs1907860	3	165029117	T	C	0.061814	0.595594	0.9976	0.000217	0.997743	LOC730129	XM_001132562.1	flanking_3UTR
rs12628548	22	47931808	A	G	0.269789	4.01164	0.9979	0.000217	0.997743	LOC643653	XR_016529.1	flanking_3UTR
rs4675490	2	205650805	A	G	0.410658	1.7299	0.9976	0.000217	0.997743	PARD3B	NM_205863.1	intron
rs6998873	8	57462251	G	A	0.139776	0.05986	0.9988	0.000217	0.997743	LOC442388	XM_498284.2	intron
rs941579	14	92480465	A	G	0.067209	0.129152	0.9995	0.000218	0.997743	ITPK1	NM_014216.3	intron
rs10928736	2	140510760	T	C	0.360322	0.43818	0.9984	0.000219	0.997743	LRP1B	NM_018557.2	flanking_3UTR
rs8023564	15	56225117	C	T	0.337389	0.0078	0.9992	0.000219	0.997743	AQP9	NM_020980.2	intron
rs11020442	11	92972133	A	C	0.08946	3.73862	0.9996	0.000221	0.997743	C11orf75	NM_020179	flanking_5UTR
rs1004791	2	156336395	T	C	0.342197	0.11858	1	0.000223	0.997743	LOC642727	XM_001126301.1	flanking_3UTR
rs4425086	2	114774133	A	G	0.402258	1.0637	0.998	0.000223	0.997743	LOC391428	XR_016980.1	flanking_5UTR
rs2211711	8	36994140	G	T	0.328815	0.01872	0.9964	0.000224	0.997743	LOC642879	XR_016231.1	flanking_5UTR
rs1156554	4	75063996	A	G	0.064959	0.098448	0.999	0.000224	0.997743	PF4	NM_002619.1	flanking_3UTR
rs2382074	15	36210208	G	A	0.095595	3.43542	1	0.000224	0.997743	LOC728288	XM_001128351.1	flanking_3UTR
rs10255837	7	134706281	C	T	0.380721	1.18416	0.9968	0.000226	0.997743	CNOT4	NM_013316.2	intron
rs316141	6	52954117	T	C	0.49956	0.24902	0.998	0.000227	0.997743	GSTA4	NM_001512.2	intron
rs622902	6	52954433	C	T	0.499406	0.25384	0.998	0.000227	0.997743	GSTA4	NM_001512.2	intron
rs1197682	15	39958775	A	G	0.103946	0.938346	0.9972	0.000228	0.997743	SPTBN5	NM_016642.1	coding
rs2737218	8	116700453	C	T	0.360402	0.11128	0.9996	0.000229	0.997743	TRPS1	NM_014112.2	intron
rs13033930	2	114780673	A	C	0.39276	0.3362	0.9995	0.00023	0.997743	LOC391428	XR_016980.1	flanking_5UTR
rs7820324	8	8730001	C	T	0.183742	0.00338	1	0.00023	0.997743	MFHAS1	NM_004225.1	intron
rs2573277	13	45387745	A	G	0.35126	0.04248	0.998	0.000233	0.997743	ZC3H13	NM_015070.2	flanking_3UTR
rs11830614	12	94326918	A	C	0.471796	0.22446	0.9992	0.000235	0.997743	LOC643531	XR_016725.1	flanking_3UTR
rs11835203	12	94326835	G	A	0.472861	0.07562	0.998	0.000235	0.997743	LOC643531	XR_016725.1	flanking_3UTR
rs4691025	4	162888759	C	T	0.306162	0.94904	0.996	0.000237	0.997743	FSTL5	NM_020116.2	intron
rs11638974	15	73586361	A	G	0.242526	2.28304	0.999	0.000239	0.997743	PTPN9	NM_002833.2	intron
rs6046009	20	19279055	C	T	0.423202	0.0169	0.9996	0.00024	0.997743	SLC24A3	NM_020689.3	intron
rs2585304	14	48219193	A	G	0.141575	0.66516	0.9964	0.000243	0.997743	LOC729215	XR_015878.1	flanking_3UTR
rs2921044	8	8363163	C	A	0.472264	1.10082	0.9996	0.000247	0.997743	PRAGMIN	XM_291277.5	flanking_5UTR
rs6601265	8	8732984	C	T	0.216856	1.63466	0.9995	0.000247	0.997743	MFHAS1	NM_004225.1	intron
rs8082981	18	2202610	C	T	0.482472	0.77782	0.9988	0.000249	0.997743	METTL4	NM_022840.2	flanking_3UTR
rs17682328	6	54818035	A	G	0.056451	2.74989	1	0.000251	0.997743	FAM83B	NM_001010872.1	flanking_5UTR
rs2409784	8	11434265	A	C	0.300659	0.27348	0.9988	0.000251	0.997743	BLK	NM_001715.2	intron
rs17618923	12	116605306	C	T	0.132846	2.69098	0.9953	0.000251	0.997743	KSR2	NM_173598.2	intron
rs7873793	9	110683696	A	G	0.153269	0.190926	0.999	0.000253	0.997743	IKBKAP	NM_003640.2	intron
rs28783769	15	73636064	A	C	0.230371	0.34612	0.9907	0.000255	0.997743	PTPN9	NM_002833.2	intron
rs11954652	5	150078076	C	G	0.085243	0.299114	0.9995	0.000256	0.997743	DCTN4	NM_016221.2	coding
rs1959566	14	48218734	T	G	0.141854	1.16158	0.9984	0.000256	0.997743	LOC729215	XR_015878.1	flanking_3UTR
rs10779271	1	214899612	A	G	0.480305	0.0604	0.9995	0.000257	0.997743	ESRRG	NM_001438.2	intron
rs4615248	4	110034375	A	G	0.299173	0.3169	1	0.000257	0.997743	COL25A1	NM_032518.2	intron
rs952663	5	93824426	C	T	0.40882	3.78014	0.9988	0.000258	0.997743	C5orf36	NM_173665.1	flanking_3UTR
rs12773566	10	97380556	C	T	0.131676	0.0277	0.9988	0.00026	0.997743	ALDH18A1	NM_001017423.1	intron
rs2734827	11	73393925	T	C	0.382079	3.08646	0.9984	0.000261	0.997743	UCP3	NM_022803.1	intron
rs6981413	8	5589320	C	T	0.395094	0.11584	0.9984	0.000262	0.997743	LOC392180	XR_016489.1	flanking_5UTR
rs8084551	18	11461820	C	A	0.115667	0.02572	0.996	0.000264	0.997743	LOC729589	XM_001130715.1	flanking_5UTR
rs301687	13	60321728	G	A	0.081769	0.927508	0.9922	0.000266	0.997743	LOC390407	XR_017494.1	flanking_5UTR
rs28610581	15	73599529	G	A	0.226325	0.57622	0.9995	0.000266	0.997743	PTPN9	NM_002833.2	intron
rs1039916	8	8723264	A	G	0.312123	0.04362	0.9976	0.000267	0.997743	MFHAS1	NM_004225.1	intron
rs3891518	6	127929148	T	C	0.12989	2.78048	0.9984	0.000269	0.997743	C6orf58	NM_001010905.1	flanking_5UTR
rs7842171	8	138915273	T	C	0.326709	0.29764	1	0.00027	0.997743	FLJ45872	XM_376795.3	intron
rs4938338	11	116478104	A	C	0.259257	0.17604	0.9956	0.00027	0.997743	LOC653303	XM_938842.2	intron
rs1447793	3	76702737	T	C	0.213267	0.29948	0.9992	0.000271	0.997743	LOC401076	XR_016406.1	flanking_3UTR
rs11996295	8	4803900	C	A	0.312739	0.0023	0.998	0.000271	0.997743	CSMD1	NM_033225.3	intron
rs4862296	4	185224177	G	T	0.314544	0.01848	0.9976	0.000271	0.997743	ENPP6	NM_153343.2	flanking_3UTR
rs4299117	15	73576499	T	C	0.246334	0.03422	1	0.000272	0.997743	PTPN9	NM_002833.2	intron
rs300320	13	60341732	C	T	0.082984	0.816928	0.9995	0.000273	0.997743	LOC390407	XR_017494.1	flanking_5UTR
rs405729	6	52950740	G	A	0.462211	0.2565	0.998	0.000274	0.997743	GSTA4	NM_001512.2	3UTR
rs3802572	10	12845383	G	T	0.459258	0.14302	0.9964	0.000275	0.997743	CAMK1D	NM_020397.2	intron
rs4686668	3	195259328	T	G	0.275345	0.25674	0.9984	0.000275	0.997743	HES1	NM_005524.2	flanking_5UTR
rs2074660	7	73560549	G	A	0.191825	0.00756	0.9959	0.000275	0.997743	GTF2IRD1	NM_005685.2	intron
rs2440948	15	55432616	A	G	0.271992	0.44968	0.9976	0.000276	0.997743	CGNL1	NM_032866.3	flanking_5UTR
rs7559290	2	114767183	G	A	0.404998	0.72242	0.999	0.000278	0.997743	LOC391428	XR_016980.1	flanking_5UTR
rs6495182	15	73601443	T	C	0.222522	0.6768	0.999	0.000278	0.997743	PTPN9	NM_002833.2	intron
rs10072518	5	26100560	T	C	0.308839	0.36794	0.9996	0.000282	0.997743	CDH9	NM_016279.3	flanking_3UTR
rs11821023	11	19208402	A	G	0.059711	1.73602	1	0.000282	0.997743	E2F8	NM_024680.2	coding
rs868627	12	41406358	A	C	0.34368	0.15734	0.9996	0.000282	0.997743	PRICKLE1	NM_153026.1	flanking_5UTR
rs10736781	11	71328016	T	C	0.131603	8.6802	0.9988	0.000283	0.997743	RNF121	NM_194453.1	intron
rs7931941	11	71345252	C	T	0.134731	5.00893	0.999	0.000283	0.997743	RNF121	NM_194452.1	intron
rs10793092	11	73956355	A	G	0.332602	1.10966	0.9948	0.000284	0.997743	POLD3	NM_006591.1	flanking_5UTR
rs1000418	1	33780884	G	A	0.218458	0.27388	1	0.000284	0.997743	CSMD2	NM_052896.3	intron
rs661729	12	48597777	T	C	0.058372	3.01864	0.9969	0.000284	0.997743	FAIM2	NM_012306.2	flanking_5UTR
rs7296839	12	78848932	T	C	0.052131	1.96616	0.9996	0.000285	0.997743	PPP1R12A	NM_002480.1	intron
rs2303027	5	150483977	C	T	0.439438	3.08788	0.9995	0.000286	0.997743	ANXA6	NM_004033.2	intron
rs2385640	19	41915943	A	C	0.290254	0.0128	0.9896	0.000287	0.997743	ZNF567	NM_152603.2	flanking_3UTR
rs8032239	15	56292414	C	A	0.418545	0.0381	0.9964	0.000287	0.997743	LOC441726	XR_017037.1	flanking_3UTR
rs9321832	6	142063492	T	G	0.373733	0.00182	0.9984	0.000287	0.997743	LOC729076	XM_001132474.1	flanking_3UTR
rs7614036	3	2765335	C	T	0.197393	1.10762	0.9976	0.000287	0.997743	CNTN4	NM_175607.1	intron
rs4956218	4	110008142	T	C	0.295012	0.25578	1	0.000288	0.997743	COL25A1	NM_032518.2	intron
rs12216384	6	93334708	T	C	0.227928	1.21472	0.9972	0.000288	0.997743	EPHA7	NM_004440.2	flanking_3UTR
rs2898290	8	11471318	C	T	0.32978	0.29322	0.996	0.000288	0.997743	BLK	NM_001715.2	flanking_3UTR
rs6045939	20	19190271	A	G	0.254649	1.28788	0.9964	0.000288	0.997743	SLC24A3	NM_020689.3	intron
rs3809370	13	99423952	G	A	0.149131	0.18068	1	0.00029	0.997743	ZIC5	NM_033132.2	flanking_5UTR
rs3813636	1	176756601	G	T	0.439227	0.04188	0.9988	0.00029	0.997743	C1orf49	NM_032126.1	coding
rs3204145	9	110691441	A	T	0.152224	0.15479	0.999	0.000293	0.997743	IKBKAP	NM_003640.2	coding
rs7003476	8	19559850	T	G	0.08962	0.077714	0.9984	0.000297	0.997743	ChGn	NM_018371.3	intron
rs10495747	2	24368500	C	T	0.10202	0.00112	0.9988	0.000297	0.997743	ITSN2	NM_006277.1	intron
rs942433	10	7276326	G	T	0.288165	0.48564	0.9964	0.000298	0.997743	SFMBT2	NM_001029880.1	intron
rs2765122	13	23429398	A	G	0.241321	0.03904	0.9988	0.000299	0.997743	LOC729825	XM_001131445.1	flanking_3UTR
rs3824999	11	74023198	C	A	0.341567	1.01678	0.998	0.0003	0.997743	POLD3	NM_006591.1	intron
rs2380752	2	140564030	A	G	0.114086	3.72188	0.9992	0.000303	0.997743	LRP1B	NM_018557.2	flanking_3UTR
rs7330095	13	20524873	G	A	0.118058	0.25718	0.99	0.000303	0.997743	LATS2	NM_014572.1	intron
rs7210405	17	74158098	A	G	0.267217	1.90202	0.998	0.000304	0.997743	PSCD1	NM_017456.1	flanking_3UTR
rs11644386	16	48929239	C	T	0.334432	1.08214	0.9798	0.000305	0.997743	BRD7	NM_013263.2	intron
rs799147	14	81791864	C	T	0.112518	0.68578	1	0.000309	0.997743	LOC730103	XM_001132432.1	flanking_5UTR
rs13059483	3	165049762	A	C	0.066674	0.810276	0.9992	0.000312	0.997743	LOC730129	XM_001132562.1	flanking_3UTR
rs7815580	8	57416736	T	C	0.135444	0.087326	0.999	0.000312	0.997743	RDHE2	NM_138969.2	flanking_5UTR
rs1194487	1	66646247	C	T	0.16596	0.34324	0.9996	0.000313	0.997743	PDE4B	NM_001037340.1	flanking_3UTR
rs6985109	8	10798995	A	G	0.30518	1.3483	0.9988	0.000313	0.997743	XKR6	NM_173683.3	intron
rs7828071	8	4799815	G	A	0.35764	0.05318	0.9996	0.000316	0.997743	CSMD1	NM_033225.3	intron
rs1858234	6	124433813	A	G	0.357691	0.6194	0.9984	0.000318	0.997743	NKAIN2	NM_001040214.1	intron
rs2513590	11	113230153	G	A	0.069987	0.013278	1	0.000318	0.997743	USP28	NM_020886.2	intron
rs2051677	11	113237792	T	C	0.069987	0.01328	0.9995	0.000318	0.997743	USP28	NM_020886.2	intron
rs11100302	4	161787205	C	T	0.372515	0.24116	0.9992	0.00032	0.997743	FSTL5	NM_020116.2	flanking_3UTR
rs7184802	16	48913497	A	G	0.33389	1.43628	0.9984	0.00032	0.997743	BRD7	NM_013263.2	intron
rs1876820	2	231542083	T	C	0.302753	0.18574	0.9984	0.000321	0.997743	SPATA3	XR_017695.1	flanking_5UTR
rs2515614	9	106724139	G	T	0.382211	0.14504	0.996	0.000323	0.997743	ABCA1	NM_005502.2	intron
rs10269548	7	153597140	C	T	0.401347	1.823	0.9996	0.000324	0.997743	NULL	XM_930502.2	intron
rs17608620	19	61214735	T	C	0.38167	1.51556	0.9984	0.000324	0.997743	NLRP5	NM_153447.2	intron
rs13080377	3	158305898	T	C	0.312487	0.19264	0.9996	0.000326	0.997743	CCNL1	NM_020307.2	flanking_3UTR
rs3767499	1	199287474	T	C	0.443558	3.76834	0.9976	0.000327	0.997743	CACNA1S	NM_000069.1	intron
rs6794601	3	162429463	C	T	0.396993	1.6619	0.9988	0.000328	0.997743	NMD3	NM_015938.2	intron
rs2543663	2	24297009	A	G	0.086465	0.276886	1	0.000329	0.997743	ITSN2	NM_147152.1	3UTR
rs2512119	11	80556152	C	A	0.054805	2.56374	0.9995	0.000329	0.997743	LOC729790	XM_001131325.1	flanking_5UTR
rs7247183	19	14934226	C	T	0.075593	0.942914	0.9995	0.000331	0.997743	SLC1A6	NM_005071.1	intron
rs730183	20	11390419	C	T	0.270931	13.8685	0.9992	0.000332	0.997743	LOC441940	XR_016490.1	flanking_3UTR
rs1430785	2	67722796	T	C	0.105012	0.079366	1	0.000333	0.997743	ETAA1	NM_019002.3	flanking_3UTR
rs647518	20	10050530	C	T	0.391763	0.61806	0.9988	0.000335	0.997743	ANKRD5	NM_198798.1	flanking_3UTR
rs10905833	10	10898742	T	G	0.097247	0.071864	1	0.000335	0.997743	CUGBP2	NM_001025077.1	flanking_5UTR
rs385636	6	52948896	A	G	0.462186	0.16014	0.999	0.000336	0.997743	GSTA4	NM_001512.2	flanking_3UTR
rs1361824	13	35457951	G	A	0.202835	2.92836	0.9995	0.000337	0.997743	DCLK1	NM_004734.2	intron
rs7823056	8	8420115	A	G	0.297472	0.00656	0.9953	0.000338	0.997743	PRAGMIN	XM_291277.5	flanking_5UTR
rs799094	14	81781205	C	T	0.111799	0.090628	1	0.000338	0.997743	LOC730103	XM_001132432.1	flanking_5UTR
rs1047130	15	38276143	A	G	0.337342	0.76112	0.9995	0.000339	0.997743	BUB1B	NM_001211.4	coding
rs9508644	13	29599737	T	C	0.267383	5.6805	0.9988	0.000339	0.997743	KATNAL1	NM_032116.3	flanking_3UTR
rs9491143	6	124742419	A	G	0.367025	0.0085	0.9995	0.000339	0.997743	NKAIN2	NM_001040214.1	intron
rs189270	3	162546198	A	G	0.249699	0.98092	0.9953	0.00034	0.997743	C3orf57	NM_001040100.1	3UTR
rs419129	6	52949954	G	T	0.457751	0.22516	1	0.00034	0.997743	GSTA4	NM_001512.2	flanking_3UTR
rs2239011	11	116594204	C	T	0.350116	0.27784	0.9969	0.000341	0.997743	PCSK7	NM_004716.2	intron
rs1569767	20	19209623	G	A	0.447613	0.25886	0.9988	0.000341	0.997743	SLC24A3	NM_020689.3	coding
rs2159620	15	95304845	G	A	0.408801	0.35316	0.9996	0.000342	0.997743	SPATA8	NM_173499.2	flanking_3UTR
rs11628525	14	71092644	A	G	0.491279	0.12736	0.9984	0.000343	0.997743	SIPA1L1	NM_015556.1	intron
rs4327706	6	96187636	A	G	0.125828	0.24846	0.998	0.000345	0.997743	MANEA	NM_024641.2	flanking_3UTR
rs3748302	12	15196294	T	C	0.308546	3.06756	0.9992	0.000345	0.997743	RERG	NM_032918.1	intron
rs6542345	2	117453902	A	C	0.380521	2.89922	0.9984	0.000345	0.997743	DDX18	NM_006773.3	flanking_5UTR
rs11153964	6	96189433	T	G	0.125677	0.1924	0.998	0.000345	0.997743	MANEA	NM_024641.2	flanking_3UTR
rs375887	6	52951436	C	T	0.462825	0.34496	0.9976	0.000346	0.997743	GSTA4	NM_001512.2	intron
rs316128	6	52957105	A	C	0.462423	0.2736	0.9984	0.000346	0.997743	GSTA4	NM_001512.2	intron
rs316135	6	52954736	A	G	0.462299	0.3434	0.9988	0.000346	0.997743	GSTA4	NM_001512.2	intron
rs6976413	7	41211793	A	G	0.202064	0.83892	0.9988	0.000346	0.997743	C7orf10	NM_024728.1	flanking_3UTR
rs961378	1	66733710	C	T	0.445173	0.1837	0.9988	0.000347	0.997743	SGIP1	NM_032291.1	flanking_5UTR
rs4451914	15	73526877	T	C	0.274621	0.35636	0.9984	0.000348	0.997743	LOC647520	XM_001132193.1	flanking_5UTR
rs11142587	9	72581189	C	T	0.226437	0.53678	0.9968	0.000349	0.997743	TRPM3	NM_206948.2	intron
rs7603061	2	33524507	T	C	0.185701	0.13948	0.9984	0.000349	0.997743	RASGRP3	NM_170672.1	intron
rs13271797	8	8923364	A	G	0.268642	0.03418	0.9984	0.000349	0.997743	THEX1	NM_153332.2	intron
rs4943142	13	33213815	C	T	0.397167	0.16466	0.9988	0.000352	0.997743	RFC3	NM_002915.2	flanking_5UTR
rs2618451	8	11413675	A	G	0.350547	2.33994	0.9992	0.000353	0.997743	BLK	NM_001715.2	intron
rs751310	2	15806870	C	A	0.228215	2.0898	0.9996	0.000353	0.997743	DDX1	NM_004939.1	flanking_3UTR
rs10833069	11	19163981	T	C	0.361689	0.29346	1	0.000354	0.997743	CSRP3	NM_003476.2	intron
rs30826	5	149273299	G	A	0.266764	0.9126	0.9988	0.000358	0.997743	PDE6A	NM_000440.1	intron
rs12894596	14	80803717	G	A	0.11931	1.0849	0.998	0.000361	0.997743	STON2	NM_033104.2	flanking_3UTR
rs17703962	18	22886548	G	A	0.103518	0.041294	0.9979	0.000361	0.997743	CHST9	NM_031422.1	intron
rs2306473	11	116603162	T	C	0.304357	0.27282	0.9974	0.000361	0.997743	PCSK7	NM_004716.2	coding
rs11679137	2	30333531	A	G	0.284961	0.05568	0.9992	0.000363	0.997743	LBH	NM_030915.1	intron
rs4075522	15	73651390	A	G	0.259197	1.1164	0.9984	0.000364	0.997743	PTPN9	NM_002833.2	intron
rs7163907	15	73632152	C	T	0.223599	0.07312	0.9948	0.000365	0.997743	PTPN9	NM_002833.2	intron
rs4886443	15	73519280	T	C	0.249729	0.00754	0.9984	0.000366	0.997743	LOC647520	XM_001132193.1	flanking_5UTR
rs6474512	8	38899763	C	A	0.431195	0.44988	0.9984	0.000366	0.997743	PLEKHA2	XM_496973.3	intron
rs8040372	15	73237610	A	G	0.416711	0.52816	0.9988	0.000368	0.997743	C15orf39	NM_015492.3	flanking_5UTR
rs4564532	15	73493349	G	C	0.276399	0.62918	0.9995	0.000369	0.997743	SIN3A	NM_015477.1	intron
rs4886446	15	73557574	T	G	0.273805	0.30822	0.9979	0.000369	0.997743	PTPN9	NM_002833.2	intron
rs12430745	13	33227776	G	A	0.471055	2.58868	0.9979	0.000369	0.997743	RFC3	NM_002915.2	flanking_5UTR
rs1436944	4	161795136	T	C	0.378749	0.96854	0.9959	0.000369	0.997743	FSTL5	NM_020116.2	flanking_3UTR
rs1663252	15	56313173	C	T	0.374778	0.00278	0.9992	0.000372	0.997743	LOC441726	XR_017037.1	flanking_3UTR
rs7599943	2	241390650	T	C	0.343931	0.63392	1	0.000372	0.997743	KIF1A	NM_004321.4	intron
rs10465630	1	238733625	G	T	0.311929	0.00596	0.9988	0.000373	0.997743	GREM2	NM_022469.3	intron
rs13280813	8	11462514	T	G	0.273456	0.7078	0.9988	0.000373	0.997743	BLK	NM_001715.2	flanking_3UTR
rs3132057	2	114740110	G	A	0.405915	0.8509	0.9996	0.000374	0.997743	LOC391428	XR_016980.1	intron
rs10495869	2	37110890	C	T	0.300645	0.84418	0.9996	0.000374	0.997743	HEATR5B	NM_019024.1	intron
rs4787380	16	26480443	T	C	0.317158	0.4584	0.9984	0.000375	0.997743	HS3ST4	XM_001132212.1	flanking_3UTR
rs11644043	16	48918878	C	T	0.332912	1.6775	0.9979	0.000376	0.997743	BRD7	NM_013263.2	intron
rs10952617	7	144702708	C	T	0.068487	0.200924	0.9969	0.000376	0.997743	LOC643308	XR_016420.1	flanking_5UTR
rs2071420	16	29582324	G	A	0.448507	1.32676	0.9995	0.000376	0.997743	SPN	NM_003123.3	intron
rs2173346	1	61257585	G	A	0.231251	1.13608	0.9995	0.000377	0.997743	NFIA	NM_005595.1	flanking_5UTR
rs1219508	10	123451644	T	C	0.170875	0.69452	0.9996	0.000377	0.997743	ATE1	NM_007041.2	flanking_3UTR
rs9287580	2	235264815	G	A	0.135057	0.96934	0.9988	0.000377	0.997743	ARL4C	NM_005737.3	flanking_5UTR
rs12466967	2	174052326	A	C	0.221549	0.00196	0.9992	0.000382	0.997743	LOC643997	XM_292963.6	flanking_3UTR
rs258795	5	142520210	A	G	0.183254	8.1298	0.9992	0.000384	0.997743	ARHGAP26	NM_015071.3	intron
rs258782	5	142526141	T	C	0.183564	8.78816	0.9992	0.000384	0.997743	ARHGAP26	NM_015071.3	intron
rs7325311	13	33224786	G	A	0.476576	2.81776	0.9996	0.000385	0.997743	RFC3	NM_002915.2	flanking_5UTR
rs2862019	2	80222952	A	G	0.250344	3.10738	0.9984	0.000391	0.997743	LRRTM1	NM_178839.4	flanking_3UTR
rs4774292	15	56329489	T	C	0.240823	0.3032	0.9992	0.000391	0.997743	LOC441726	XR_017037.1	flanking_3UTR
rs1437883	2	190167713	C	T	0.21611	1.01444	0.9995	0.000391	0.997743	SLC40A1	NM_014585.3	flanking_5UTR
rs1510765	2	205620648	C	T	0.400867	0.26738	0.9976	0.000394	0.997743	PARD3B	NM_152526.3	coding
rs5759093	22	41739933	G	A	0.241463	0.67936	0.9976	0.000395	0.997743	LOC730169	XM_001132778.1	flanking_5UTR
rs13420083	2	59457204	C	T	0.161797	4.93058	0.999	0.000396	0.997743	LOC647038	XM_934205.2	intron
rs10501481	11	80214984	G	A	0.055329	0.706902	0.9992	0.000396	0.997743	LOC729790	XM_001131325.1	flanking_5UTR
rs6659310	1	51723110	C	T	0.163668	0.10594	0.9996	0.000396	0.997743	EPS15	NM_001981.2	intron
rs12549659	8	138921502	G	A	0.341588	0.02674	0.9979	0.000399	0.997743	FLJ45872	XM_376795.3	intron
rs1436072	4	28856086	A	G	0.106798	0.122364	0.9956	0.000399	0.997743	LOC645641	XM_928656.1	flanking_5UTR
rs2979202	8	8381537	T	C	0.317865	1.0509	0.9992	0.000404	0.997743	PRAGMIN	XM_291277.5	flanking_5UTR
rs17074976	5	171952717	A	G	0.375719	0.00688	0.9992	0.000405	0.997743	LOC391849	XR_016787.1	flanking_5UTR
rs12819591	12	128647943	T	C	0.060423	0.449902	0.9996	0.000409	0.997743	TMEM132D	NM_133448.1	intron
rs4886708	15	73549661	T	C	0.272199	0.65132	1	0.000409	0.997743	PTPN9	NM_002833.2	intron
rs7242995	18	13770084	A	G	0.181551	0.32704	0.9988	0.000409	0.997743	RNMT	NM_003799.1	flanking_3UTR
rs4886699	15	73479356	C	A	0.275439	0.18134	0.9992	0.000409	0.997743	SIN3A	NM_015477.1	intron
rs4886703	15	73517419	T	C	0.274422	0.45126	0.9995	0.000409	0.997743	SIN3A	NM_015477.1	flanking_5UTR
rs8034317	15	73551396	A	G	0.271602	0.53658	0.9984	0.000409	0.997743	PTPN9	NM_002833.2	intron
rs8028277	15	73471138	G	A	0.276399	0.62918	0.9995	0.000409	0.997743	SIN3A	NM_015477.1	intron
rs11100304	4	161809541	C	T	0.376935	0.59118	0.9995	0.000411	0.997743	FSTL5	NM_020116.2	flanking_3UTR
rs17109653	10	100152141	C	T	0.136543	0.304212	0.9979	0.000412	0.997743	C10orf33	NM_032709.1	intron
rs12975662	19	59746666	A	G	0.052064	1.86024	0.9988	0.000413	0.997743	KIR3DX1	XR_017884.1	UTR
rs2051979	17	10885132	C	T	0.063402	1.41389	0.9988	0.000414	0.997743	FLJ45455	NM_207386.1	flanking_5UTR
rs11264579	1	155140087	C	T	0.372551	1.90352	0.9984	0.000415	0.997743	PEAR1	XM_371320.4	intron
rs11833200	12	93339506	T	C	0.161535	0.7848	1	0.000416	0.997743	RBMS2P	XR_016607.1	flanking_3UTR
rs449690	6	52946117	T	C	0.446242	0.0249	0.998	0.000421	0.997743	GSTA4	NM_001512.2	flanking_3UTR
rs2762604	10	7279392	A	G	0.282764	1.0348	0.9988	0.000421	0.997743	SFMBT2	NM_001029880.1	intron
rs11990550	8	10835241	A	G	0.215759	1.7067	0.9992	0.000422	0.997743	XKR6	NM_173683.3	flanking_5UTR
rs11918985	3	195425573	A	G	0.496054	2.36792	0.9988	0.000423	0.997743	HES1	NM_005524.2	flanking_3UTR
rs4893898	2	180733171	T	C	0.298084	0.09254	0.9992	0.000426	0.997743	KIAA1604	NM_020943.1	flanking_5UTR
rs7233982	18	6564508	C	T	0.376454	0.83714	0.998	0.00043	0.997743	LOC645387	XR_016424.1	flanking_5UTR
rs523095	2	21240698	T	C	0.483023	0.07392	0.9984	0.000431	0.997743	APOB	NM_000384.1	flanking_5UTR
rs1706386	15	55470993	A	G	0.146029	0.52286	0.9988	0.000432	0.997743	CGNL1	NM_032866.3	intron
rs3802431	9	110932446	G	A	0.053079	0.956762	0.9956	0.000433	0.997743	C9orf4	NM_014334.1	flanking_3UTR
rs3813755	16	48906078	G	A	0.328833	1.98976	0.9995	0.000433	0.997743	ADCY7	NM_001114.2	intron
rs9320642	6	118546248	G	A	0.454185	2.619	0.9976	0.000435	0.997743	LOC728527	XM_001130376.1	flanking_3UTR
rs7132821	12	7741698	G	A	0.266519	0.60982	0.9988	0.000436	0.997743	GDF3	NM_020634.1	flanking_5UTR
rs12941575	17	28739498	A	C	0.458186	0.481	0.9922	0.000437	0.997743	ACCN1	NM_183377.1	flanking_5UTR
rs4945340	11	71296748	C	T	0.131762	11.0602	0.9988	0.00044	0.997743	RNF121	NM_018320.3	flanking_5UTR
rs7180335	15	38272746	G	A	0.492956	0.42514	0.9996	0.00044	0.997743	BUB1B	NM_001211.4	intron
rs11688842	2	205645786	C	T	0.407054	0.119	0.9995	0.00044	0.997743	PARD3B	NM_152526.3	intron
rs11783247	8	10826285	T	C	0.304698	3.44224	1	0.000441	0.997743	XKR6	NM_173683.3	flanking_5UTR
rs2938282	11	16281239	A	G	0.101509	0.353574	0.994	0.000445	0.997743	SOX6	NM_017508.1	intron
rs942434	10	7277013	T	C	0.28728	0.4723	0.999	0.000446	0.997743	SFMBT2	NM_001029880.1	intron
rs10890658	11	106543951	T	C	0.217103	0.0791	0.9984	0.000447	0.997743	LOC341230	XR_016383.1	flanking_5UTR
rs6542199	2	114759648	G	A	0.408068	1.05224	0.9984	0.000454	0.997743	LOC391428	XR_016980.1	flanking_5UTR
rs2973139	5	152529014	A	G	0.492786	0.36846	0.9988	0.000455	0.997743	GRIA1	NM_000827.2	flanking_5UTR
rs8081973	17	74152185	G	A	0.418772	0.001	0.9968	0.000455	0.997743	PSCD1	NM_017456.1	flanking_3UTR
rs297227	10	127290255	T	C	0.129571	2.36992	0.9996	0.000457	0.997743	LOC728011	XM_001126352.1	flanking_5UTR
rs265871	5	116871473	T	C	0.096197	0.519502	0.9964	0.000457	0.997743	LOC728342	XM_001129097.1	intron
rs10498982	6	93405563	A	G	0.229481	0.70174	0.9992	0.000459	0.997743	EPHA7	NM_004440.2	flanking_3UTR
rs771809	3	103257510	A	C	0.174888	0.05498	1	0.00046	0.997743	NFKBIZ	NM_001005474.1	flanking_3UTR
rs12634690	3	77568828	T	C	0.196455	0.81786	0.9872	0.00046	0.997743	ROBO2	NM_002942.1	intron
rs3843401	4	161874420	A	G	0.422715	1.54172	0.9974	0.000461	0.997743	FSTL5	NM_020116.2	flanking_3UTR
rs2551762	7	134813467	A	G	0.378575	2.40986	0.9819	0.000462	0.997743	CNOT4	NM_001008225.1	flanking_3UTR
rs10502936	18	47667460	A	C	0.215394	0.28016	1	0.000462	0.997743	LOC729051	XM_001132596.1	flanking_3UTR
rs996812	1	81229634	C	A	0.284717	0.04602	0.9988	0.000465	0.997743	LOC646538	XR_017158.1	flanking_3UTR
rs10221883	2	140511207	T	G	0.424558	0.1509	0.9988	0.000467	0.997743	LRP1B	NM_018557.2	flanking_3UTR
rs6725180	2	152671606	G	T	0.286391	1.35038	0.9976	0.000468	0.997743	CACNB4	NM_000726.2	flanking_5UTR
rs2237956	11	17515837	T	C	0.354132	0.00424	0.9992	0.00047	0.997743	USH1C	NM_153676.2	intron
rs11152208	18	55890778	C	T	0.07523	0.787676	0.9984	0.000471	0.997743	LOC728115	XR_015364.1	flanking_5UTR
rs2297141	1	85819512	A	G	0.432707	1.26588	0.9968	0.000471	0.997743	CYR61	NM_001554.3	intron
rs9517916	13	99373463	G	T	0.072297	0.443154	0.998	0.000472	0.997743	CLYBL	NM_138280.3	flanking_3UTR
rs996570	20	20189694	T	C	0.261989	0.70634	0.9974	0.000477	0.997743	C20orf26	NM_015585.2	intron
rs9991484	4	176995002	C	T	0.392811	0.98876	0.9992	0.000482	0.997743	GPM6A	NM_201591.1	intron
rs6081940	20	20186324	C	T	0.348757	1.99894	0.998	0.000482	0.997743	C20orf26	NM_015585.2	intron
rs4813058	20	11410649	A	G	0.280562	8.73066	0.9995	0.000482	0.997743	LOC441940	XR_016490.1	flanking_3UTR
rs6033158	20	11402743	A	G	0.280039	8.45258	0.999	0.000482	0.997743	LOC441940	XR_016490.1	flanking_3UTR
rs6045989	20	19240926	G	A	0.492694	0.29958	0.9996	0.000483	0.997743	SLC24A3	NM_020689.3	intron
rs2355790	6	118357390	T	C	0.442165	0.03802	0.9984	0.000483	0.997743	SLC35F1	NM_001029858.1	flanking_3UTR
rs12146588	11	19191730	T	G	0.062443	0.646906	0.9988	0.000484	0.997743	E2F8	NM_024680.2	flanking_3UTR
rs645469	4	37798854	G	A	0.35568	1.07426	0.999	0.000484	0.997743	TBC1D1	NM_015173.2	intron
rs2018580	2	174043901	A	G	0.123548	0.395966	0.9927	0.000486	0.997743	LOC643997	XM_292963.6	flanking_3UTR
rs7686077	4	110023026	A	G	0.284901	0.12152	0.9995	0.000487	0.997743	COL25A1	NM_198721.1	intron
rs11055283	12	7744779	A	G	0.267925	0.70682	0.9972	0.000487	0.997743	GDF3	NM_020634.1	flanking_5UTR
rs4886707	15	73542520	T	C	0.238806	0.03386	0.9996	0.000487	0.997743	PTPN9	NM_002833.2	flanking_3UTR
rs1363569	5	150144436	C	T	0.08425	0.00289	0.9995	0.000488	0.997743	MST150	NM_032947.3	intron
rs12327998	2	140608313	T	C	0.399936	0.07574	1	0.000488	0.997743	LRP1B	NM_018557.2	flanking_3UTR
rs1467937	7	4405598	C	T	0.425465	2.16072	0.9988	0.000489	0.997743	SDK1	NM_152744.2	flanking_3UTR
rs2237957	11	17515594	T	C	0.377625	0.00108	0.9984	0.000489	0.997743	USH1C	NM_153676.2	intron
rs658851	1	20952012	T	C	0.346309	0.25334	0.9995	0.000489	0.997743	HP1BP3	NM_016287.2	intron
rs4434953	10	126535340	A	C	0.074281	0.188128	0.9996	0.00049	0.997743	KIAA0157	NM_032182.2	flanking_3UTR
rs10098946	8	138915707	G	A	0.160697	0.20384	0.9992	0.00049	0.997743	FLJ45872	XM_376795.3	intron
rs11620374	13	36137211	G	A	0.166385	3.53568	0.9988	0.000491	0.997743	LOC400120	NM_203451.1	flanking_5UTR
rs2162768	5	132659558	G	A	0.488314	0.4315	0.9996	0.000493	0.997743	FSTL4	NM_015082.1	intron
rs1877482	11	80167263	G	A	0.056485	0.635626	1	0.000495	0.997743	LOC729790	XM_001131325.1	flanking_5UTR
rs265910	5	116909572	G	T	0.148981	6.32438	0.9952	0.000498	0.997743	LOC728342	XM_001129097.1	intron
rs1797225	15	45556171	C	T	0.10892	1.71756	0.9976	0.0005	0.997743	SEMA6D	NM_020858.1	flanking_5UTR
rs11236164	11	73972614	A	C	0.340743	1.8328	0.9992	0.0005	0.997743	POLD3	NM_006591.1	flanking_5UTR
rs606732	11	77454559	A	G	0.376443	0.08584	0.9974	0.0005	0.997743	THRSP	NM_003251.2	intron
rs984673	8	5588817	T	G	0.330307	1.31536	0.9984	0.000502	0.997743	LOC392180	XR_016489.1	flanking_5UTR
rs12710561	22	36043759	A	G	0.433099	2.04478	0.9988	0.000503	0.997743	PSCD4	NM_013385.2	flanking_3UTR
rs734489	15	55435304	T	C	0.447878	0.90728	0.9984	0.000505	0.997743	CGNL1	NM_032866.3	flanking_5UTR
rs13142103	4	55594043	G	A	0.446351	5.42644	0.9984	0.000508	0.997743	KDR	NM_002253.1	flanking_3UTR
rs2704207	15	56199835	C	T	0.289318	3.80096	0.998	0.000509	0.997743	AQP9	NM_020980.2	flanking_5UTR
rs7254202	19	59139137	C	T	0.067344	4.73164	1	0.00051	0.997743	CACNG7	NM_031896.3	flanking_3UTR
rs16972507	15	40113406	A	C	0.151428	0.33368	0.9964	0.00051	0.997743	PLA2G4E	XM_373627.3	flanking_5UTR
rs659046	1	20920312	T	C	0.321596	1.88634	0.999	0.000515	0.997743	SH2D5	XM_375698.3	3UTR
rs12751162	1	33786721	A	C	0.225024	0.11554	0.9976	0.000515	0.997743	CSMD2	NM_052896	intron
rs6508699	18	17741964	G	A	0.493791	0.88432	0.9996	0.000516	0.997743	MIB1	NM_020774.2	flanking_3UTR
rs12674532	8	11333599	C	T	0.05529	1.58687	1	0.000518	0.997743	C8orf13	NM_053279.1	intron
rs10959226	9	1066795	G	A	0.232217	0.31868	0.9992	0.000519	0.997743	DMRT2	NM_181872.1	flanking_3UTR
rs8041396	15	78443883	T	C	0.444575	0.06498	0.9992	0.000519	0.997743	LOC730126	XM_001132539.1	flanking_3UTR
rs2527521	7	2871454	C	T	0.487204	4.8044	0.9972	0.000519	0.997743	GNA12	NM_007353.2	flanking_5UTR
rs1347353	4	162870554	G	A	0.230973	0.86368	0.9992	0.000524	0.997743	FSTL5	NM_020116.2	intron
rs6985681	8	128732901	T	C	0.230854	0.63228	0.9988	0.000527	0.997743	NULL	XM_001129632.1	flanking_5UTR
rs7467375	9	120690513	T	G	0.098101	0.020364	0.9992	0.000529	0.997743	LOC442434	XR_016936.1	flanking_3UTR
rs6038974	20	788405	G	A	0.050868	2.04605	0.9992	0.000529	0.997743	ANGPT4	NM_015985.2	flanking_3UTR
rs2551182	2	24293921	T	C	0.088905	0.273302	0.9992	0.00053	0.997743	ITSN2	NM_006277.1	intron
rs301679	13	60329221	C	T	0.079886	0.625862	0.9908	0.000532	0.997743	LOC390407	XR_017494.1	flanking_5UTR
rs2730885	6	93291677	A	C	0.203225	5.87924	0.9912	0.000535	0.997743	EPHA7	NM_004440.2	flanking_3UTR
rs7946299	11	116093059	C	T	0.073377	0.016054	0.998	0.000536	0.997743	BUD13	NM_032725.2	flanking_3UTR
rs4864949	4	55595404	A	G	0.450442	4.16254	0.9996	0.000537	0.997743	KDR	NM_002253.1	flanking_3UTR
rs11937245	4	72634420	A	G	0.320344	0.18686	0.999	0.000539	0.997743	SLC4A4	NM_003759.1	intron
rs873544	20	639592	C	T	0.454483	0.43086	0.9992	0.00054	0.997743	LOC727883	XM_001126038.1	flanking_3UTR
rs17120197	11	116350314	C	T	0.326656	0.51498	0.998	0.000542	0.997743	KIAA0999	NM_025164.3	intron
rs2641773	3	197012623	G	T	0.489592	0.02998	0.9959	0.000542	0.997743	MUC4	NM_018406.2	intron
rs345020	3	146671731	A	G	0.298287	0.00322	0.9964	0.000542	0.997743	LOC389156	XR_017589.1	flanking_3UTR
rs985326	21	18622917	T	C	0.361928	5.00464	0.9751	0.000543	0.997743	PRSS7	NM_002772.1	intron
rs12909385	15	55484367	T	C	0.165786	0.00528	0.9992	0.000543	0.997743	CGNL1	NM_032866.3	intron
rs1484444	11	15709379	C	T	0.277054	1.84026	0.9988	0.000543	0.997743	SOX6	NM_033326.2	flanking_3UTR
rs13254568	8	11551553	T	C	0.096276	0.083244	0.9968	0.000543	0.997743	GATA4	NM_002052.2	flanking_5UTR
rs3738316	1	47675404	T	C	0.090018	0.260406	1	0.000544	0.997743	FOXD2	NM_004474.2	5UTR
rs12598597	16	53334575	T	C	0.073394	0.796926	0.9984	0.000545	0.997743	hCG_1815491	XM_931911.2	flanking_3UTR
rs1239104	2	78659360	C	T	0.137045	0.15354	0.9984	0.000545	0.997743	REG3G	NM_001008387.1	flanking_5UTR
rs17605937	17	13743227	T	C	0.221442	0.09066	0.9992	0.000545	0.997743	COX10	NM_001303.2	flanking_5UTR
rs1407529	6	124726881	C	T	0.388052	0.20362	0.9944	0.000545	0.997743	NKAIN2	NM_001040214.1	intron
rs636238	4	37806599	T	C	0.349454	0.97596	0.9996	0.000545	0.997743	TBC1D1	NM_015173.2	intron
rs10851388	15	37434962	T	G	0.255192	0.86528	0.9969	0.000551	0.997743	C15orf54	NM_207445.1	flanking_3UTR
rs6702883	1	105044603	G	A	0.274182	3.1856	0.9916	0.000553	0.997743	LOC642337	XR_016125.1	flanking_5UTR
rs2330625	22	22537962	G	A	0.331899	3.85342	0.9988	0.000557	0.997743	SLC2A11	NM_001024938.1	intron
rs10788934	1	51696202	A	C	0.157397	0.0016	0.9995	0.000558	0.997743	EPS15	NM_001981.2	intron
rs10888721	1	51676425	C	T	0.157376	0.001	1	0.000558	0.997743	EPS15	NM_001981.2	intron
rs2405700	1	51631304	G	A	0.157781	0.00102	0.9995	0.000558	0.997743	EPS15	NM_001981.2	intron
rs1105681	1	51610325	T	C	0.157376	0.001	1	0.000558	0.997743	EPS15	NM_001981.2	intron
rs2147449	1	51747099	C	T	0.157487	0.00104	0.999	0.000558	0.997743	EPS15	NM_001981.2	intron
rs11205849	1	51703237	T	C	0.156968	0.00592	0.9974	0.000558	0.997743	EPS15	NM_001981.2	intron
rs6694583	1	51736351	A	G	0.157376	0.001	1	0.000558	0.997743	EPS15	NM_001981.2	intron
rs7843666	8	10779469	A	G	0.279836	1.22186	0.9992	0.000561	0.997743	XKR6	NM_173683.3	flanking_3UTR
rs1481593	8	13461885	G	A	0.304902	0.01112	0.999	0.000563	0.997743	C8orf48	XR_017857.1	flanking_5UTR
rs9877426	3	8359934	T	G	0.060084	0.005746	0.9995	0.000564	0.997743	LMCD1	NM_014583.2	flanking_5UTR
rs528320	10	13326337	C	T	0.243977	2.9245	0.9988	0.000565	0.997743	C10orf49	NM_145314.1	flanking_5UTR
rs4979476	9	116740531	G	A	0.227527	2.34948	0.9988	0.000566	0.997743	TNFSF8	NM_001244.2	flanking_5UTR
rs10095671	8	133447845	C	T	0.110251	0.957854	0.9984	0.000567	0.997743	KCNQ3	NM_004519.2	intron
rs2068944	22	41686386	T	G	0.222575	0.0291	0.9974	0.000568	0.997743	PACSIN2	NM_007229.1	flanking_5UTR
rs11653030	17	1887902	T	C	0.10899	0.596766	1	0.000569	0.997743	DPH1-OVCA2	NM_001383.2	intron
rs6580052	5	153458370	C	T	0.214555	3.15186	0.9972	0.00057	0.997743	MFAP3	NM_005927.3	flanking_3UTR
rs1953100	13	60293832	G	A	0.130773	1.18148	0.9992	0.000572	0.997743	LOC390407	XR_017494.1	flanking_5UTR
rs11781519	8	118106497	C	T	0.076498	0.088926	0.9992	0.000573	0.997743	LOC441376	NM_001025357.1	flanking_3UTR
rs2518054	16	55535399	A	G	0.233132	1.712	0.9896	0.000573	0.997743	HERPUD1	NM_001010989.1	flanking_3UTR
rs11831905	12	93337584	T	C	0.15091	1.63909	0.9995	0.000574	0.997743	RBMS2P	XR_016607.1	flanking_3UTR
rs646558	11	112611117	T	G	0.217839	0.51746	1	0.000574	0.997743	NCAM1	NM_181351.1	intron
rs4954669	2	140600616	C	A	0.397094	0.09558	0.9992	0.000577	0.997743	LRP1B	NM_018557.2	flanking_3UTR
rs7499404	16	86514959	C	T	0.197807	0.13526	1	0.000579	0.997743	CA5A	NM_001739.1	intron
rs2259331	3	196986892	T	C	0.434085	1.27052	0.994	0.00058	0.997743	MUC4	NM_004532.2	intron
rs651821	11	116167789	C	T	0.171302	0.55597	1	0.000581	0.997743	APOA5	NM_052968.3	5UTR
rs9893123	17	9934287	T	C	0.265492	1.53532	0.998	0.000581	0.997743	GAS7	NM_201432.1	intron
rs11959007	5	22992727	A	C	0.05881	1.11529	0.9953	0.000585	0.997743	CDH12	NM_004061.2	flanking_5UTR
rs2551122	2	24394095	C	T	0.090677	0.28581	0.9992	0.000586	0.997743	ITSN2	NM_006277.1	intron
rs10219203	11	74002571	T	C	0.344158	1.58056	0.9992	0.000587	0.997743	POLD3	NM_006591.1	intron
rs2298792	11	74017844	C	T	0.333386	1.48716	0.999	0.000587	0.997743	POLD3	NM_006591.1	intron
rs853173	5	142516750	C	T	0.175353	1.30068	0.9992	0.000588	0.997743	ARHGAP26	NM_015071.3	intron
rs28693593	15	73636831	C	A	0.260571	0.6968	0.9969	0.000589	0.997743	PTPN9	NM_002833.2	intron
rs6984496	8	10833503	T	G	0.311001	3.20886	0.9988	0.00059	0.997743	XKR6	NM_173683.3	flanking_5UTR
rs11987041	8	69841054	A	G	0.158698	0.12756	0.9984	0.000591	0.997743	C8orf34	NM_052958.1	intron
rs17368891	9	25727500	C	T	0.225498	0.71646	0.9948	0.000591	0.997743	TUSC1	NM_001004125.1	flanking_5UTR
rs1376539	4	180260284	A	G	0.435554	0.2948	0.9992	0.000596	0.997743	LOC391719	XR_016481.1	flanking_3UTR
rs960347	20	11416341	A	G	0.293056	10.111	0.9995	0.000597	0.997743	LOC441940	XR_016490.1	flanking_3UTR
rs1452686	4	110021878	C	A	0.284987	0.10078	0.999	0.000598	0.997743	COL25A1	NM_198721.1	intron
rs4388292	6	96189808	T	G	0.209906	1.67192	0.998	0.0006	0.997743	MANEA	NM_024641.2	flanking_3UTR
rs2431039	15	55434424	T	C	0.415172	0.251	0.9995	0.0006	0.997743	CGNL1	NM_032866.3	flanking_5UTR
rs2976929	8	8296122	A	G	0.495905	1.48538	0.9968	0.000601	0.997743	PRAGMIN	XM_291277.5	flanking_5UTR
rs2269762	17	7226555	T	C	0.33684	0.50494	0.9995	0.000601	0.997743	TNK1	NM_003985.1	intron
rs10254616	7	150196153	A	G	0.457106	1.0058	0.998	0.000604	0.997743	ABP1	NM_001091.2	flanking_3UTR
rs9999232	4	158748525	C	T	0.184907	0.58772	0.999	0.000604	0.997743	LOC729937	XM_001131838.1	flanking_3UTR
rs4725971	7	150193745	A	G	0.456231	0.94048	0.9984	0.000605	0.997743	ABP1	NM_001091.2	flanking_3UTR
rs10490436	2	16814634	T	G	0.122985	1.87386	0.9992	0.000605	0.997743	FAM49A	NM_030797.1	flanking_5UTR
rs619436	15	95999224	T	C	0.374393	1.0796	0.9992	0.000605	0.997743	ARRDC4	NM_183376.1	flanking_5UTR
rs7845945	8	138060351	C	T	0.349897	0.95464	0.998	0.000606	0.997743	FLJ45872	XM_376795.3	flanking_3UTR
rs1569507	22	41686643	G	A	0.212248	0.0624	0.9984	0.000607	0.997743	PACSIN2	NM_007229.1	flanking_5UTR
rs8046783	16	48917402	A	G	0.459836	0.05498	0.9992	0.000608	0.997743	BRD7	NM_013263.2	intron
rs2165194	1	47989563	G	A	0.496686	0.01748	0.9996	0.000611	0.997743	LOC388630	XM_371250.5	flanking_3UTR
rs4848430	2	117489122	C	T	0.388025	1.75686	0.9984	0.000612	0.997743	DDX18	NM_006773.3	flanking_5UTR
rs930342	4	161857540	C	A	0.484097	0.11456	0.9956	0.000612	0.997743	FSTL5	NM_020116.2	flanking_3UTR
rs3899630	18	66046587	G	A	0.204407	1.1984	0.9988	0.000613	0.997743	RTTN	NM_173630.2	flanking_5UTR
rs7574768	2	140551242	C	A	0.432986	0.07098	0.9972	0.000614	0.997743	LRP1B	NM_018557.2	flanking_3UTR
rs13138418	4	151188964	T	C	0.469802	2.25646	0.9968	0.000615	0.997743	DCLK2	NM_001040261.1	flanking_5UTR
rs7240966	18	44649377	A	G	0.108074	0.187554	0.9988	0.000616	0.997743	KIAA0427	NM_014772.1	flanking_3UTR
rs11781136	8	118097478	G	A	0.073712	1.50277	0.9988	0.000617	0.997743	LOC441376	NM_001025357.1	flanking_3UTR
rs6500699	16	5559790	A	G	0.076953	0.468824	0.9996	0.000618	0.997743	LOC729935	XR_016062.1	flanking_5UTR
rs11706332	3	28333061	T	C	0.1937	0.96928	0.9995	0.00062	0.997743	C3orf68	NM_182523.1	intron
rs4906520	14	43682232	T	C	0.419376	0.13682	0.9996	0.000625	0.997743	LOC645086	XM_928125.2	flanking_5UTR
rs17567	1	51599509	C	T	0.160466	0.06738	0.9992	0.000625	0.997743	EPS15	NM_001981.2	coding
rs4240673	8	10825022	C	T	0.306676	4.1236	0.9996	0.000628	0.997743	XKR6	NM_173683.3	flanking_5UTR
rs2553974	11	19194956	T	G	0.182708	3.65022	0.9976	0.000631	0.997743	E2F8	NM_024680.2	flanking_3UTR
rs1994020	8	9076006	A	G	0.364763	1.61834	0.9996	0.000634	0.997743	PPP1R3B	NM_024607.1	flanking_5UTR
rs10856995	4	110037411	C	T	0.286933	0.01502	0.9984	0.000635	0.997743	COL25A1	NM_032518.2	intron
rs1939563	11	92978289	T	C	0.093712	0.876494	1	0.000636	0.997743	LOC642897	XR_017554.1	flanking_3UTR
rs6895671	5	150083891	T	C	0.093676	0.201936	0.9988	0.000639	0.997743	DCTN4	NM_016221.2	intron
rs7340228	2	114780051	G	A	0.397185	0.53364	0.9865	0.00064	0.997743	LOC391428	XR_016980.1	flanking_5UTR
rs11250135	8	11315556	G	T	0.339426	3.24026	0.9995	0.000642	0.997743	C8orf13	NM_053279.1	flanking_3UTR
rs11254336	10	17115579	A	C	0.472533	0.00372	0.9992	0.000643	0.997743	CUBN	NM_001081.2	intron
rs10942147	5	25946686	A	G	0.236094	0.90036	0.9979	0.000643	0.997743	CDH9	NM_016279	flanking_3UTR
rs9436924	1	53685668	T	C	0.145158	0.03482	0.9996	0.000643	0.997743	FLJ40434	NR_002314.1	flanking_3UTR
rs2913600	5	116166240	G	A	0.228065	0.11942	0.9984	0.000647	0.997743	SEMA6A	NM_020796.2	flanking_5UTR
rs10880355	12	41395220	T	C	0.490897	0.0158	0.9972	0.000648	0.997743	PRICKLE1	NM_153026.1	flanking_5UTR
rs1039989	18	44318592	G	A	0.116296	0.505038	0.9988	0.000649	0.997743	KIAA0427	NM_014772.1	flanking_5UTR
rs4636058	6	118530787	T	C	0.451533	2.45036	0.998	0.00065	0.997743	LOC728527	XM_001130376.1	flanking_3UTR
rs1320555	1	58334542	C	T	0.251629	1.15358	0.9984	0.000651	0.997743	hCG_2033311	XM_930416.2	flanking_5UTR
rs7664215	4	95548180	G	T	0.366886	2.0887	0.9976	0.000651	0.997743	PDLIM5	NM_006457.2	flanking_5UTR
rs1894942	16	48957588	G	A	0.319061	0.782	0.9984	0.000652	0.997743	BRD7	NM_013263.2	intron
rs1405933	2	140546178	G	A	0.426543	0.02658	0.9996	0.000652	0.997743	LRP1B	NM_018557.2	flanking_3UTR
rs4785412	16	48942969	C	T	0.319334	0.95178	0.9996	0.000652	0.997743	BRD7	NM_013263.2	intron
rs1595940	8	57560863	A	G	0.16024	0.01018	0.9992	0.000654	0.997743	LOC389662	XR_016813.1	intron
rs11155067	6	139776067	C	T	0.10044	0.296178	0.9988	0.000654	0.997743	CITED2	NM_006079.3	flanking_5UTR
rs12665039	6	30032758	C	T	0.068872	1.76941	0.9996	0.000655	0.997743	HLA-A	NM_002116.5	flanking_3UTR
rs2414555	15	56321760	G	A	0.466674	0.78422	0.9996	0.000657	0.997743	LOC441726	XR_017037.1	flanking_3UTR
rs2253447	10	13325571	T	C	0.214614	0.62996	0.9992	0.000657	0.997743	C10orf49	NM_145314.1	flanking_5UTR
rs12677843	8	11424598	C	T	0.422343	0.27706	0.9996	0.000657	0.997743	BLK	NM_001715.2	intron
rs2952185	8	10161507	A	G	0.098725	0.319678	0.9984	0.000657	0.997743	MSRA	NM_012331.2	intron
rs7596859	2	201076613	C	T	0.070638	0.279412	1	0.000658	0.997743	KCTD18	NM_152387.2	intron
rs667687	1	20945164	A	G	0.345318	1.1111	0.9996	0.000659	0.997743	HP1BP3	NM_016287.2	intron
rs7861233	9	116794937	C	T	0.472726	1.4621	0.998	0.00066	0.997743	TNC	NM_002160.1	flanking_3UTR
rs2976871	8	8350420	C	A	0.425359	0.17206	0.9984	0.000665	0.997743	PRAGMIN	XM_291277.5	flanking_5UTR
rs483462	1	55297988	G	A	0.162195	0.9519	0.9988	0.000665	0.997743	PCSK9	NM_174936.2	intron
rs4814348	20	15096384	T	C	0.182645	1.82954	0.9992	0.000666	0.997743	MACROD2	NM_001033087.1	intron
rs3892507	20	4232877	T	C	0.241147	0.82768	0.9996	0.000668	0.997743	ADRA1D	NM_000678.2	flanking_5UTR
rs12546366	8	10839556	C	T	0.317783	5.97826	0.9988	0.000669	0.997743	XKR6	NM_173683.3	flanking_5UTR
rs2899620	15	56312691	G	A	0.373461	0.00518	0.9976	0.00067	0.997743	LOC441726	XR_017037.1	flanking_3UTR
rs4408788	20	4143591	A	C	0.06116	0.307768	1	0.00067	0.997743	ADRA1D	NM_000678.2	flanking_3UTR
rs1510263	1	216056060	C	T	0.298405	0.06276	0.9751	0.000671	0.997743	SPATA17	NM_138796.2	intron
rs17357206	3	28338563	G	T	0.190398	1.20964	0.999	0.000671	0.997743	AZI2	NM_022461.2	flanking_3UTR
rs17146980	10	6032550	A	G	0.13215	0.006138	1	0.000676	0.997743	IL15RA	NM_172200.1	flanking_3UTR
rs728481	20	19289331	A	G	0.446247	0.04012	0.9988	0.000676	0.997743	SLC24A3	NM_020689.3	intron
rs13072871	3	76556061	A	G	0.41906	0.34262	0.9896	0.000677	0.997743	LOC401076	XR_016406.1	flanking_5UTR
rs4760608	12	46655256	C	A	0.140779	0.165438	0.9974	0.000677	0.997743	COL2A1	NM_033150.1	intron
rs13259216	8	8711011	A	C	0.32556	0.00602	0.9992	0.000678	0.997743	MFHAS1	NM_004225.1	intron
rs2826840	21	21731948	G	A	0.085218	0.251076	0.9996	0.000679	0.997743	NCAM2	NM_004540.2	intron
rs9389940	6	142008414	A	G	0.303925	0.20174	0.999	0.000681	0.997743	LOC729076	XM_001132474.1	flanking_3UTR
rs6928831	6	150648034	G	A	0.459379	0.66392	0.9968	0.000682	0.997743	PPP1R14C	NM_030949.1	flanking_3UTR
rs2183995	1	62251991	G	A	0.100049	0.759068	0.9988	0.000684	0.997743	INADL	NM_005799.2	intron
rs6748	8	8928212	T	C	0.274101	0.06322	0.9933	0.000684	0.997743	THEX1	NM_153332.2	flanking_3UTR
rs12238625	9	110701005	C	T	0.052131	1.00318	0.9974	0.000692	0.997743	IKBKAP	NM_003640.2	intron
rs3923491	11	7628848	C	T	0.363523	0.06854	0.9984	0.000692	0.997743	PPFIBP2	NM_003621.1	intron
rs1871157	5	153437000	T	C	0.212604	2.3275	0.9995	0.000698	0.997743	MFAP3	NM_005927.3	flanking_3UTR
rs7740489	6	125127085	T	C	0.289423	1.30548	0.9984	0.000699	0.997743	NKAIN2	NM_001040214.1	intron
rs10035601	5	115358879	G	A	0.139481	2.20679	0.9995	0.000699	0.997743	FLJ90650	NM_173800.3	intron
rs1511454	4	23191579	C	T	0.097805	1.11929	0.9996	0.0007	0.997743	PPARGC1A	NM_013261.2	flanking_3UTR
rs17345285	2	54893708	T	C	0.35098	0.1836	0.998	0.000701	0.997743	FLJ42562	NM_001039753.1	flanking_5UTR
rs393836	3	55240714	G	T	0.28245	0.53108	0.999	0.000701	0.997743	CACNA2D3	NM_018398.2	flanking_3UTR
rs4554855	11	91063120	C	A	0.334954	0.11522	0.9964	0.000702	0.997743	LOC727998	XM_001126318.1	flanking_3UTR
rs12565819	1	12368667	A	G	0.12185	1.19124	0.9845	0.000703	0.997743	VPS13D	NM_018156.2	intron
rs6508093	18	47598682	C	A	0.325687	1.7063	0.9943	0.000703	0.997743	LOC729051	XM_001132596.1	flanking_3UTR
rs11131542	4	65049218	C	A	0.072085	0.003338	1	0.000705	0.997743	LOC391657	XR_016604.1	flanking_3UTR
rs9933310	16	29598405	G	A	0.323866	0.20614	0.9984	0.000706	0.997743	QPRT	NM_014298.3	intron
rs10013106	4	131229766	G	A	0.050059	1.96523	0.9979	0.000709	0.997743	LOC391698	XR_016969.1	flanking_3UTR
rs887588	7	150174071	T	C	0.191575	0.2007	0.998	0.00071	0.997743	ABP1	NM_001091.2	flanking_5UTR
rs3759839	15	38238880	G	A	0.481893	0.6923	0.9992	0.000711	0.997743	BUB1B	NM_001211.4	flanking_5UTR
rs1046561	20	227774	C	A	0.266563	1.32566	1	0.000711	0.997743	ZCCHC3	NM_033089.6	3UTR
rs9612389	22	22279555	G	A	0.326957	0.52846	0.9976	0.000712	0.997743	LOC51233	NM_016449.2	flanking_3UTR
rs10979606	9	110707375	C	T	0.054251	0.434238	0.9992	0.000712	0.997743	IKBKAP	NM_003640.2	intron
rs4516437	2	114759004	T	C	0.399957	1.1594	0.9996	0.000713	0.997743	LOC391428	XR_016980.1	flanking_5UTR
rs13282624	8	138918655	T	G	0.35043	1.22772	0.9996	0.000713	0.997743	FLJ45872	XM_376795.3	intron
rs2836128	21	38331484	C	A	0.467336	0.02598	0.9995	0.000715	0.997743	DSCR4	NM_005867.2	flanking_3UTR
rs17532973	2	201178193	A	G	0.067311	0.708662	0.9995	0.000715	0.997743	AOX1	NM_001159.3	intron
rs2242407	16	74131385	G	A	0.132219	1.73494	0.9927	0.000717	0.997743	CHST5	NM_012126.1	intron
rs2738808	16	74134416	A	G	0.133316	1.77224	1	0.000717	0.997743	CHST5	NM_012126.1	intron
rs9592972	13	73654478	C	T	0.063817	0.13837	0.9996	0.00072	0.997743	LOC730245	XM_001133232.1	flanking_3UTR
rs1776444	6	37604143	A	G	0.399674	0.03928	0.999	0.000721	0.997743	FLJ45825	NM_001039791.1	intron
rs17079663	13	33205900	C	T	0.378911	1.63132	0.9953	0.000721	0.997743	RFC3	NM_002915.2	flanking_5UTR
rs6849949	4	182757496	C	T	0.335751	0.70812	0.998	0.000721	0.997743	LOC728191	XM_001126817.1	flanking_3UTR
rs567697	11	77484811	G	A	0.280096	0.31852	0.9988	0.000724	0.997743	ALG8	NM_024079.4	flanking_3UTR
rs4745036	9	72566234	T	G	0.224239	0.4114	0.9974	0.000725	0.997743	TRPM3	NM_024971.4	intron
rs6740301	2	239301688	T	G	0.097032	0.04771	0.998	0.000726	0.997743	FLJ43879	NM_001001698.1	flanking_3UTR
rs1170985	13	35440954	T	C	0.220928	4.14408	0.9995	0.000726	0.997743	DCLK1	NM_004734.2	intron
rs11132045	4	182303440	G	A	0.333313	1.12718	0.999	0.000727	0.997743	hCG_2025798	XM_001127776.1	intron
rs13036100	2	46012194	A	G	0.281973	0.28064	0.9988	0.00073	0.997743	PRKCE	NM_005400.2	intron
rs959257	2	45406012	T	C	0.281358	1.70432	0.9992	0.00073	0.997743	LOC730059	XM_001132258.1	flanking_3UTR
rs1036342	4	158712424	G	A	0.18556	1.42714	0.9984	0.000731	0.997743	LOC729937	XM_001131838.1	flanking_3UTR
rs6999270	8	11294236	A	G	0.35578	3.06862	0.9984	0.000732	0.997743	C8orf13	NM_053279.1	flanking_3UTR
rs1029124	6	10287352	T	C	0.057867	0.019342	0.9996	0.000732	0.997743	LOC442160	XM_001128233.1	flanking_3UTR
rs6035308	20	19290450	G	A	0.421223	0.03662	0.998	0.000736	0.997743	SLC24A3	NM_020689.3	intron
rs17031680	3	3472291	A	G	0.139434	1.27894	0.9996	0.000738	0.997743	CRBN	NM_016302.2	flanking_5UTR
rs3760227	17	63162555	G	A	0.109329	8.21801	0.9912	0.00074	0.997743	NOL11	NM_015462.2	coding
rs2036820	8	14631230	A	C	0.34736	0.16538	0.9988	0.00074	0.997743	SGCZ	NM_139167.2	intron
rs11681088	2	241395028	A	C	0.294743	2.03898	0.9995	0.000742	0.997743	KIF1A	NM_004321.4	intron
rs2303744	19	53294760	G	A	0.305022	0.32384	0.9984	0.000743	0.997743	PLA2G4C	NM_003706.1	coding
rs2295394	14	92482496	T	C	0.07219	0.896002	0.9912	0.000743	0.997743	ITPK1	NM_014216.3	coding
rs6824303	4	28851018	C	T	0.096397	1.07574	0.9972	0.000743	0.997743	LOC645641	XM_928656.1	flanking_5UTR
rs16828872	3	131714199	C	T	0.09231	0.06314	0.9996	0.000744	0.997743	COL6A6	XM_067585.12	flanking_5UTR
rs9541148	13	33993884	C	T	0.471358	0.5616	0.999	0.000749	0.997743	NBEA	NM_015678.3	flanking_5UTR
rs738377	22	41719514	C	T	0.224081	0.07642	0.999	0.000749	0.997743	LOC730169	XM_001132778.1	flanking_5UTR
rs205924	6	118632392	G	A	0.486679	0.0821	0.9996	0.00075	0.997743	SLC35F1	NM_001029858.1	intron
rs17532665	2	201145293	G	A	0.067322	0.735184	0.9959	0.00075	0.997743	SGOL2	NM_152524.3	coding
rs7558785	2	205754417	A	G	0.148579	0.532568	0.9995	0.000756	0.997743	PARD3B	NM_057177.4	intron
rs1245424	12	60808306	A	G	0.294771	0.01068	0.9996	0.000757	0.997743	FAM19A2	NM_178539.3	flanking_3UTR
rs11980249	7	8451672	A	G	0.473221	0.0103	0.9992	0.000757	0.997743	NXPH1	NM_152745.2	intron
rs2002957	2	201189757	C	T	0.06434	0.616126	0.9984	0.000758	0.997743	AOX1	NM_001159.3	intron
rs1429529	7	90823982	C	T	0.171905	2.69788	0.9992	0.000759	0.997743	FZD1	NM_003505.1	flanking_3UTR
rs4658243	1	91840334	T	C	0.422546	0.32102	0.9976	0.000759	0.997743	HSP90B3P	XR_017811.1	flanking_5UTR
rs1542087	2	88168672	G	T	0.084992	0.753334	0.9984	0.00076	0.997743	SMYD1	NM_198274.2	coding
rs11066633	12	112528413	A	G	0.354669	8.54348	0.9992	0.000763	0.997743	LHX5	NM_022363.2	flanking_5UTR
rs1047053	7	154315904	G	A	0.138696	0.026344	1	0.000764	0.997743	DPP6	NM_001039350.1	3UTR
rs17532798	2	201164635	C	A	0.070866	0.022242	0.9979	0.000765	0.997743	AOX1	NM_001159.3	intron
rs17448235	2	201144800	G	A	0.071542	0.03982	0.9995	0.000765	0.997743	SGOL2	NM_152524.3	coding
rs1511559	3	147867771	A	G	0.327696	0.4169	0.9996	0.000768	0.997743	PLSCR5	XM_371670.4	flanking_5UTR
rs615563	1	55298884	A	G	0.160079	0.8943	0.9988	0.000771	0.997743	PCSK9	NM_174936.2	intron
rs3826569	18	75342653	A	G	0.448579	2.39626	0.9916	0.000774	0.997743	NFATC1	NM_172388.1	intron
rs9647354	3	44358060	C	T	0.367099	0.43458	0.985	0.000775	0.997743	C3orf23	NM_173826.1	intron
rs17032578	3	3530894	T	C	0.099883	2.42181	1	0.000777	0.997743	LOC728221	XM_001126898.1	flanking_5UTR
rs17154677	8	8633735	A	G	0.240921	0.69154	0.9995	0.00078	0.997743	CLDN23	NM_194284.1	flanking_3UTR
rs4132831	8	136024990	A	G	0.465615	0.16048	0.9988	0.00078	0.997743	LOC645809	XR_016953.1	flanking_3UTR
rs7581447	2	236640845	G	A	0.316354	0.53082	0.9972	0.00078	0.997743	CENTG2	NM_014914.3	intron
rs4307059	5	26003460	C	T	0.244038	2.23742	0.9976	0.00078	0.997743	LOC729826	XM_001131447.1	flanking_3UTR
rs12518194	5	25987318	G	A	0.2443	1.75928	0.9992	0.00078	0.997743	LOC729826	XM_001131447.1	flanking_3UTR
rs4361825	9	111096626	T	G	0.187205	0.46492	0.9839	0.000781	0.997743	EPB41L4B	NM_018424.1	intron
rs517680	1	112158422	A	G	0.076435	3.3305	0.9984	0.000781	0.997743	KCND3	NM_004980.3	intron
rs10020743	4	187851428	T	C	0.479949	0.35512	0.9992	0.000781	0.997743	FAT	NM_005245.3	intron
rs731671	20	36948747	T	C	0.487674	2.71874	0.9976	0.000782	0.997743	PPP1R16B	NM_015568.2	intron
rs1015739	2	140508227	A	G	0.386756	1.34196	0.9984	0.000783	0.997743	LRP1B	NM_018557.2	flanking_3UTR
rs972579	22	41717655	T	C	0.238772	0.7331	0.9964	0.000783	0.997743	LOC730169	XM_001132778.1	flanking_5UTR
rs384505	6	52943531	C	T	0.428133	0.24984	0.9996	0.000784	0.997743	GSTA4	NM_001512.2	flanking_3UTR
rs1338187	1	66735494	C	T	0.347946	1.65818	0.9984	0.000785	0.997743	SGIP1	NM_032291.1	flanking_5UTR
rs9790150	3	135205718	T	G	0.234074	0.1905	0.9996	0.000786	0.997743	SLCO2A1	NM_005630.1	intron
rs2487591	13	24503269	G	A	0.269918	0.0176	0.9948	0.000786	0.997743	LOC646405	XM_929331.2	flanking_5UTR
rs2339980	2	24459556	T	G	0.11488	4.61224	0.9996	0.000787	0.997743	ITSN2	NM_147152.1	flanking_5UTR
rs9403333	6	142045682	T	C	0.299274	0.39842	0.9972	0.000788	0.997743	LOC729076	XM_001132474.1	flanking_3UTR
rs3764276	16	29580704	C	T	0.406475	2.34484	0.9964	0.000789	0.997743	SPN	NM_001030288.1	flanking_5UTR
rs1876752	9	1063114	G	A	0.263732	0.59366	0.9984	0.000789	0.997743	DMRT2	NM_181872.1	flanking_3UTR
rs965935	4	110001237	A	C	0.351546	0.07242	0.9988	0.00079	0.997743	COL25A1	NM_198721.1	intron
rs6116308	20	4243353	A	G	0.173175	1.57836	0.9952	0.00079	0.997743	ADRA1D	NM_000678.2	flanking_5UTR
rs10206521	2	21274333	C	T	0.472873	0.13838	0.9988	0.000795	0.997743	APOB	NM_000384.1	flanking_5UTR
rs2480490	9	91348045	A	G	0.377811	0.68806	0.998	0.000796	0.997743	GADD45G	NM_006705.2	flanking_5UTR
rs8047812	16	48946986	A	G	0.446218	0.41482	0.999	0.000797	0.997743	BRD7	NM_013263.2	intron
rs17284887	5	83600285	G	A	0.125823	0.56026	0.998	0.000802	0.997743	EDIL3	NM_005711.3	intron
rs733753	16	85340093	A	G	0.447078	0.14248	0.9995	0.000804	0.997743	LOC729979	XM_001131943.1	flanking_3UTR
rs2043459	2	205587216	G	A	0.173777	1.979	0.9992	0.000809	0.997743	PARD3B	NM_152526.3	intron
rs17584148	10	56042387	T	C	0.066466	3.19601	0.996	0.000813	0.997743	PCDH15	NM_033056.2	intron
rs4786718	16	5565682	C	A	0.096634	0.420284	0.9976	0.000814	0.997743	LOC729935	XR_016062.1	flanking_5UTR
rs2944490	10	132901716	G	T	0.100849	0.006194	0.9964	0.000816	0.997743	TCERG1L	NM_174937.1	intron
rs17696025	3	28354768	T	C	0.189474	1.06226	1	0.000818	0.997743	AZI2	NM_022461.2	intron
rs7155220	14	87793806	T	C	0.228455	0.00348	0.9984	0.000818	0.997743	KCNK10	NM_138317.1	intron
rs1898324	4	161776816	T	C	0.405234	0.18096	0.9933	0.000819	0.997743	FSTL5	NM_020116.2	flanking_3UTR
rs10756664	9	15423876	G	A	0.081548	0.021058	0.9984	0.000822	0.997743	SNAPC3	NM_001039697.1	intron
rs4939821	18	44625991	T	C	0.254991	1.55652	0.999	0.000825	0.997743	KIAA0427	NM_014772.1	intron
rs3764063	13	22651345	T	C	0.489345	0.34162	0.9974	0.000825	0.997743	SGCG	NM_000231.1	flanking_5UTR
rs12453548	17	28833639	A	G	0.264088	1.99988	0.9984	0.000828	0.997743	ACCN1	NM_183377.1	flanking_5UTR
rs4455151	2	241393045	A	C	0.293913	0.43692	0.9988	0.000828	0.997743	KIF1A	NM_004321.4	intron
rs6904769	6	52954861	C	T	0.312832	0.60704	0.999	0.000833	0.997743	GSTA4	NM_001512.2	intron
rs12070243	1	51598830	A	G	0.156461	0.00276	0.9995	0.000836	0.997743	EPS15	NM_001981.2	intron
rs6588405	1	51584215	C	T	0.155165	0.0036	1	0.000836	0.997743	C1orf34	XM_930328.2	flanking_5UTR
rs4240671	8	10805158	A	G	0.286595	1.92426	1	0.000837	0.997743	XKR6	NM_173683.3	intron
rs7922219	10	71907699	G	A	0.104137	0.055908	0.9984	0.000838	0.997743	KIAA1274	NM_014431.1	flanking_5UTR
rs492257	11	116033459	A	G	0.173132	4.11802	0.9984	0.00084	0.997743	BUD13	NM_032725.2	flanking_3UTR
rs10936874	3	103196531	C	A	0.17065	0.05292	0.9992	0.000842	0.997743	NFKBIZ	NM_001005474.1	flanking_3UTR
rs12470444	2	206432127	A	G	0.396908	1.53258	0.9984	0.000842	0.997743	NRP2	NM_201279.1	flanking_3UTR
rs12454469	18	13907057	T	C	0.442963	0.6735	0.9992	0.000843	0.997743	MC2R	NM_000529.2	flanking_5UTR
rs2721937	8	116702874	T	C	0.32518	0.02862	0.9992	0.000847	0.997743	TRPS1	NM_014112.2	intron
rs2685291	1	235978847	A	G	0.392096	0.19972	0.996	0.000848	0.997743	RYR2	NM_001035.1	intron
rs10732722	1	86125398	A	G	0.081429	0.7832	1	0.000849	0.997743	COL24A1	NM_152890.4	intron
rs4909841	8	135987624	T	C	0.432907	1.0616	1	0.00085	0.997743	LOC645809	XR_016953.1	flanking_3UTR
rs1997279	12	79461884	T	G	0.135414	0.09526	0.9996	0.00085	0.997743	PTPRQ	XM_001134446.1	intron
rs7830803	8	66397935	G	T	0.149988	0.97588	0.9995	0.000851	0.997743	LOC392227	XR_016970.1	flanking_5UTR
rs1378428	2	78535975	C	T	0.158858	0.32384	0.9984	0.000853	0.997743	REG3G	NM_001008387.1	flanking_5UTR
rs7350481	11	116091493	T	C	0.156316	1.04436	0.9976	0.000853	0.997743	BUD13	NM_032725.2	flanking_3UTR
rs777709	8	8621282	G	A	0.331231	0.65954	0.9988	0.000853	0.997743	CLDN23	NM_194284.1	flanking_3UTR
rs2286916	17	63166025	G	A	0.362339	0.18526	0.9988	0.000854	0.997743	NOL11	NM_015462.2	intron
rs702098	5	171207490	A	C	0.361218	6.13564	0.9924	0.000856	0.997743	FBXW11	NM_033645.2	flanking_3UTR
rs2578716	2	54882396	C	T	0.18578	0.24054	0.9992	0.000857	0.997743	SPTBN1	NM_003128.1	flanking_3UTR
rs5759698	22	21984436	G	A	0.08325	0.202846	0.9995	0.000859	0.997743	BCR	NM_004327.3	intron
rs12447507	16	72345522	C	T	0.129059	0.02932	0.9984	0.000859	0.997743	LOC441506	XR_017565.1	flanking_3UTR
rs4704273	5	75290699	G	A	0.489022	0.299	0.9988	0.000859	0.997743	LOC644601	XR_016642.1	flanking_3UTR
rs4915475	1	199296054	T	C	0.413173	1.25606	0.9984	0.000861	0.997743	CACNA1S	NM_000069.1	intron
rs1523023	3	146804657	T	G	0.277556	0.17116	0.9996	0.000864	0.997743	LOC389156	XR_017589.1	flanking_3UTR
rs6090547	20	44811568	T	C	0.472856	0.43014	1	0.000864	0.997743	SLC2A10	NM_030777.3	flanking_3UTR
rs948333	18	13884260	T	C	0.440525	0.06248	0.9988	0.000866	0.997743	MC2R	NM_000529.2	intron
rs4814844	20	19300853	G	T	0.410175	0.05194	0.9974	0.000866	0.997743	SLC24A3	NM_020689.3	intron
rs6075505	20	19296560	A	G	0.411007	0.09976	0.9964	0.000866	0.997743	SLC24A3	NM_020689.3	intron
rs12999695	2	46013909	A	G	0.292849	0.01452	0.9996	0.00087	0.997743	PRKCE	NM_005400.2	intron
rs392572	15	45530917	A	G	0.111665	4.49757	0.9996	0.000873	0.997743	SEMA6D	NM_020858.1	flanking_5UTR
rs17086366	13	69576559	C	T	0.134986	1.54941	0.999	0.000873	0.997743	KLHL1	NM_020866.1	intron
rs1541306	11	71385661	C	T	0.128165	2.01534	0.9995	0.000874	0.997743	RNF121	NM_018320.3	3UTR
rs2206654	20	16643386	T	C	0.440685	7.71972	0.9996	0.000875	0.997743	SNRPB2	NM_198220.1	flanking_5UTR
rs7940880	11	73995062	A	G	0.333176	1.64616	0.9995	0.000876	0.997743	POLD3	NM_006591.1	intron
rs6786768	3	35215214	C	T	0.061527	0.796446	0.9996	0.000878	0.997743	KRT8P18	XR_016900.1	flanking_3UTR
rs2344819	4	158752504	T	C	0.254467	0.01662	0.9715	0.000879	0.997743	LOC729937	XM_001131838.1	flanking_3UTR
rs7513180	1	64112389	A	G	0.156048	0.03662	0.9988	0.000881	0.997743	ROR1	NM_005012.1	intron
rs7564063	2	140533972	C	A	0.458024	0.0276	0.9988	0.000883	0.997743	LRP1B	NM_018557.2	flanking_3UTR
rs2041027	11	17509681	A	G	0.382316	0.07214	0.998	0.000883	0.997743	USH1C	NM_153676.2	intron
rs10903342	8	11567902	C	A	0.318917	0.03808	0.9984	0.000886	0.997743	GATA4	NM_002052.2	flanking_5UTR
rs7837587	8	8416402	T	C	0.298681	1.00354	0.9996	0.000887	0.997743	PRAGMIN	XM_291277.5	flanking_5UTR
rs1397178	1	216166200	C	T	0.464184	0.09082	0.9988	0.000888	0.997743	SPATA17	NM_138796.2	flanking_3UTR
rs4725377	7	150193384	T	C	0.461269	1.18762	0.9995	0.000892	0.997743	ABP1	NM_001091.2	flanking_3UTR
rs2276456	12	46662242	C	T	0.266451	1.2502	0.999	0.000892	0.997743	COL2A1	NM_033150.1	intron
rs864454	12	103585889	T	C	0.4668	1.41312	0.9995	0.000892	0.997743	CHST11	NM_018413.2	intron
rs11751463	6	107007122	A	C	0.081797	1.0951	1	0.000895	0.997743	AIM1	NM_001624.1	flanking_5UTR
rs11754662	6	37600314	G	A	0.392346	0.22254	0.9976	0.000896	0.997743	FLJ45825	NM_001039791.1	intron
rs324706	4	76917448	T	C	0.110444	2.43216	0.9976	0.000897	0.997743	USO1	NM_003715.1	intron
rs16935064	9	38320114	A	G	0.159296	0.61478	0.9995	0.000898	0.997743	LOC730157	XM_001132693.1	flanking_3UTR
rs12105000	2	140529746	A	G	0.432013	0.4907	0.9984	0.000899	0.997743	LRP1B	NM_018557.2	flanking_3UTR
rs2641772	3	197016238	C	T	0.425096	0.96906	0.998	0.000899	0.997743	MUC4	NM_018406.2	intron
rs464906	5	94633980	T	C	0.189418	0.33042	0.9988	0.000899	0.997743	MCTP1	NM_024717.3	intron
rs2155935	11	74017225	T	G	0.327471	1.24676	1	0.0009	0.997743	POLD3	NM_006591.1	intron
rs25673	19	2060157	G	A	0.068976	5.00324	0.998	0.000905	0.997743	AP3D1	NM_003938	coding
rs11671391	19	2054962	G	A	0.069656	4.99206	0.9932	0.000905	0.997743	AP3D1	NM_003938.4	intron
rs12659212	5	98414385	T	C	0.220715	4.58774	0.9984	0.000908	0.997743	CHD1	NM_001270.2	flanking_5UTR
rs10209637	2	47330320	C	T	0.283383	8.79086	0.9988	0.000908	0.997743	CALM2	NM_001743.3	flanking_5UTR
rs5759066	22	41696240	G	A	0.244629	0.32122	0.998	0.000909	0.997743	LOC730169	XM_001132778.1	flanking_5UTR
rs1006888	14	92488705	C	T	0.147121	1.83606	0.996	0.00091	0.997743	ITPK1	NM_014216.3	intron
rs301661	13	60345418	T	C	0.077448	0.026824	0.9996	0.00091	0.997743	LOC390407	XR_017494.1	flanking_5UTR
rs10816494	9	109152011	C	T	0.175247	0.19016	1	0.000911	0.997743	RAD23B	NM_002874.3	flanking_3UTR
rs2560673	5	115410385	C	A	0.367082	0.2384	0.9984	0.000911	0.997743	hCG_1640785	XM_376420.4	flanking_3UTR
rs2150484	13	71094982	C	T	0.18064	0.25562	0.9972	0.000914	0.997743	DACH1	NM_080759.3	intron
rs6927409	6	157149855	C	T	0.391851	2.10906	0.9984	0.000914	0.997743	ARID1B	NM_175863.2	intron
rs11772167	7	150134012	T	C	0.134685	1.41514	0.9996	0.000914	0.997743	TMEM176A	NM_018487.2	flanking_3UTR
rs13282106	8	10019310	G	T	0.315503	0.41042	0.996	0.000917	0.997743	MSRA	NM_012331.2	intron
rs12431227	13	72517289	T	C	0.095755	0.001648	0.9996	0.000919	0.997743	KLF5	NM_001730.3	flanking_5UTR
rs7644860	3	158331331	A	C	0.22902	0.41034	0.9988	0.000921	0.997743	CCNL1	NM_020307.2	flanking_3UTR
rs747032	2	45999114	C	T	0.28754	0.17476	0.9988	0.000922	0.997743	PRKCE	NM_005400.2	intron
rs7498733	16	86514835	G	A	0.212181	1.15734	0.999	0.000925	0.997743	CA5A	NM_001739.1	intron
rs6483581	11	19165711	C	T	0.074984	0.006362	0.9992	0.000926	0.997743	CSRP3	NM_003476.2	intron
rs10973081	9	36781532	T	C	0.149999	3.58532	0.9995	0.000928	0.997743	PAX5	NM_016734.1	flanking_3UTR
rs11122398	1	230246081	C	T	0.052917	0.035228	0.9896	0.000929	0.997743	DISC1	NM_001012957.1	flanking_3UTR
rs11122396	1	230241891	G	A	0.05307	0.029326	0.9995	0.000929	0.997743	DISC1	NM_001012957.1	3UTR
rs17532861	2	201171755	C	T	0.071871	0.01608	0.999	0.000929	0.997743	AOX1	NM_001159.3	intron
rs3748026	2	113058522	A	C	0.190161	0.0836	0.9943	0.000929	0.997743	CHCHD5	NM_032309.2	5UTR
rs11606194	11	113286191	C	T	0.071548	2.98124	0.9996	0.00093	0.997743	HTR3B	NM_006028.3	intron
rs17695765	3	28332621	G	A	0.189374	0.97354	0.9995	0.000931	0.997743	C3orf68	NM_182523.1	intron
rs4438882	5	19745664	T	G	0.32068	0.02888	0.9988	0.000932	0.997743	CDH18	NM_004934.2	intron
rs17184319	18	44519897	A	G	0.099881	0.229156	0.9984	0.000932	0.997743	KIAA0427	NM_014772.1	intron
rs6659736	1	51586862	T	C	0.152846	0.010048	0.9995	0.000933	0.997743	C1orf34	XM_930328.2	flanking_5UTR
rs989891	21	18630218	G	A	0.490917	0.35388	0.994	0.000935	0.997743	PRSS7	NM_002772.1	intron
rs4822231	22	41656054	C	T	0.238544	0.81954	0.998	0.000936	0.997743	PACSIN2	NM_007229.1	flanking_5UTR
rs12052024	18	54491027	T	G	0.11905	8.49649	0.9988	0.000936	0.997743	MALT1	NM_173844.1	intron
rs12059430	1	80084639	A	G	0.46959	0.48586	0.9988	0.000937	0.997743	LOC343296	XR_017631.1	flanking_3UTR
rs11658120	17	28745280	T	G	0.379388	0.03354	0.9995	0.000938	0.997743	ACCN1	NM_183377.1	flanking_5UTR
rs4035120	2	201196658	A	G	0.070783	0.049218	1	0.000939	0.997743	AOX1	NM_001159.3	intron
rs10800750	1	199231201	A	G	0.494414	0.057	0.9976	0.000943	0.997743	KIF21B	NM_017596.2	intron
rs12507661	4	91142577	T	C	0.113681	0.09199	0.9984	0.000945	0.997743	MMRN1	NM_007351.2	flanking_3UTR
rs7405302	16	85341147	T	G	0.090479	0.006674	0.9996	0.000945	0.997743	LOC729979	XM_001131943.1	flanking_3UTR
rs7991433	13	60817077	C	T	0.136173	2.01517	1	0.000945	0.997743	PCDH20	NM_022843.2	flanking_3UTR
rs4276160	3	41002342	T	C	0.110521	0.32496	0.9996	0.000946	0.997743	CTNNB1	NM_001904.2	flanking_5UTR
rs17152324	10	126547196	T	C	0.069272	0.010664	1	0.000949	0.997743	KIAA0157	NM_032182.2	flanking_3UTR
rs10471121	4	65044538	G	T	0.07084	0.009236	0.9969	0.00095	0.997743	LOC391657	XR_016604.1	flanking_3UTR
rs4725896	7	149746116	A	G	0.344542	3.3717	0.9996	0.00095	0.997743	tcag7.1196	XM_001128334.1	flanking_3UTR
rs1405163	4	110037799	C	A	0.337705	0.0226	1	0.00095	0.997743	COL25A1	NM_032518.2	intron
rs2293054	12	116186097	G	A	0.488331	3.4073	0.998	0.000951	0.997743	NOS1	NM_000620.1	coding
rs11782824	8	38900197	A	C	0.471139	0.48676	0.9974	0.000951	0.997743	PLEKHA2	XM_496973.3	intron
rs13253327	8	9347868	A	G	0.439447	5.14136	0.9995	0.000951	0.997743	TNKS	NM_003747.2	flanking_5UTR
rs4939827	18	44707461	T	C	0.323146	0.03522	0.9976	0.000951	0.997743	SMAD7	NM_005904.2	intron
rs11779820	8	20786687	T	C	0.188927	4.41212	0.9996	0.000951	0.997743	LOC646608	XM_929545.1	flanking_5UTR
rs9395986	6	54584961	G	T	0.192481	2.00386	1	0.000953	0.997743	TINAG	NM_014464.2	flanking_3UTR
rs4028683	15	22588599	T	G	0.185396	0.0574	0.9959	0.000953	0.997743	SNRPN	NM_022806.2	flanking_5UTR
rs2282351	10	44996754	G	T	0.312642	5.69088	0.9964	0.000954	0.997743	LOC441553	XR_016456.1	intron
rs12940821	17	66976802	T	C	0.140334	1.52066	0.9988	0.000954	0.997743	hCG_1644301	XM_064265.1	flanking_5UTR
rs17381941	2	6577948	C	A	0.123498	0.3268	0.9992	0.000956	0.997743	LOC391349	XR_016636.1	flanking_5UTR
rs2861610	2	78522443	A	G	0.165561	1.10022	1	0.000956	0.997743	REG3G	NM_001008387.1	flanking_5UTR
rs941501	14	90044771	T	C	0.496078	0.35214	0.9984	0.000958	0.997743	TTC7B	NM_001010854.1	flanking_3UTR
rs1564821	17	50603926	A	G	0.250914	0.00104	0.9988	0.000959	0.997743	STXBP4	NM_178509.5	flanking_3UTR
rs6588410	1	51710687	G	A	0.153702	0.095126	0.9995	0.000962	0.997743	EPS15	NM_001981.2	intron
rs6505167	17	25607179	T	C	0.065221	4.28922	0.9908	0.000964	0.997743	BLMH	NM_000386.2	intron
rs6074907	20	15436842	T	C	0.435692	1.90216	0.9992	0.000964	0.997743	MACROD2	NM_001033086.1	intron
rs759171	7	55053706	A	C	0.178037	3.27062	0.9984	0.000968	0.997743	EGFR	NM_201283.1	flanking_5UTR
rs637495	4	37806344	T	C	0.351785	0.86112	0.9996	0.000977	0.997743	TBC1D1	NM_015173.2	intron
rs6534699	4	129870521	T	C	0.236787	0.9907	0.998	0.000978	0.997743	PHF17	NM_024900.2	flanking_5UTR
rs1428122	5	153470551	T	C	0.199936	1.88112	0.999	0.000979	0.997743	MFAP3	NM_005927.3	flanking_3UTR
rs11718937	3	28240646	A	G	0.167982	0.86652	0.9988	0.000979	0.997743	C3orf68	NM_182523.1	flanking_5UTR
rs10499083	6	118305180	A	G	0.359345	1.08548	0.9988	0.00098	0.997743	SLC35F1	NM_001029858.1	flanking_5UTR
rs365540	15	65039739	G	A	0.392534	0.9164	0.9984	0.000981	0.997743	LOC729529	XM_001133761.1	flanking_5UTR
rs4786719	16	5565776	A	G	0.085607	0.980418	0.9996	0.000981	0.997743	LOC729935	XR_016062.1	flanking_5UTR
rs4481960	10	97514303	C	A	0.133662	0.405626	1	0.000981	0.997743	ENTPD1	NM_001776.3	intron
rs957838	11	106555178	T	G	0.434216	0.09576	0.9992	0.000985	0.997743	LOC341230	XR_016383.1	flanking_3UTR
rs1877730	4	187842470	G	T	0.366526	0.00428	0.9881	0.000986	0.997743	FAT	NM_005245.3	intron
rs6983332	8	10015328	C	T	0.334126	0.5124	0.9988	0.000989	0.997743	MSRA	NM_012331.2	intron
rs39570	16	8328934	T	G	0.133403	1.94832	0.9984	0.000991	0.997743	LOC283953	XM_208930.4	flanking_3UTR
rs10901503	10	127675313	T	C	0.275377	0.47504	1	0.000991	0.997743	FANK1	NM_145235.2	intron
rs10510099	10	123421836	A	C	0.152587	5.40202	0.9996	0.000992	0.997743	LOC729426	XM_001133560.1	flanking_5UTR
rs1227762	10	71263146	C	T	0.421408	0.0291	0.9984	0.000992	0.997743	COL13A1	NM_080811.2	intron
rs2290551	15	38296892	C	T	0.459136	0.55226	0.999	0.000994	0.997743	BUB1B	NM_001211.4	intron
rs2172742	15	38279244	G	A	0.460377	0.41954	1	0.000994	0.997743	BUB1B	NM_001211.4	intron
rs13123412	4	5112274	T	C	0.33176	0.168	0.9992	0.000995	0.997743	STK32B	NM_018401.1	intron
rs9323913	14	94217063	C	T	0.396993	0.31468	0.9992	0.000998	0.997743	SERPINA13	NM_207378.1	flanking_3UTR
rs12988522	2	232547134	A	G	0.119724	0.86138	0.9984	0.000999	0.997743	DIS3L2	NM_152383.2	intron
rs567058	18	32094872	A	G	0.12469	2.30786	0.9988	0.000999	0.997743	MOCOS	NM_017947.1	intron
rs1227142	2	168148298	G	A	0.088638	0.099178	0.9988	0.001001	0.997743	LOC728375	XM_001127351.1	flanking_5UTR
rs7496	6	52950798	A	G	0.301815	0.23744	0.9988	0.001003	0.997743	GSTA4	NM_001512.2	3UTR
rs3923767	2	239464484	G	T	0.431961	1.51478	1	0.001004	0.997743	FLJ43879	NM_001001698.1	flanking_3UTR
rs12229478	12	58366122	G	A	0.238796	0.0234	0.9976	0.001004	0.997743	SLC16A7	NM_004731.3	flanking_5UTR
rs17120233	11	116376433	G	A	0.300323	0.1156	0.9995	0.001006	0.997743	KIAA0999	NM_025164.3	intron
rs4822441	22	22536355	A	G	0.380318	1.434	0.9992	0.00101	0.997743	SLC2A11	NM_001024939.1	intron
rs10816749	9	110668293	A	G	0.147751	0.06693	0.9984	0.001011	0.997743	IKBKAP	NM_003640.2	flanking_3UTR
rs1783778	11	120484192	T	G	0.342251	0.01458	0.9988	0.001012	0.997743	TECTA	NM_005422.1	intron
rs10472954	5	35282496	G	T	0.257094	0.2521	0.999	0.001013	0.997743	PRLR	NM_000949.2	flanking_5UTR
rs4074107	6	96191767	A	G	0.183331	0.68026	0.998	0.001014	0.997743	MANEA	NM_024641.2	flanking_3UTR
rs10952787	7	148304298	C	T	0.39483	0.19276	0.9992	0.001015	0.997743	PDIA4	NM_004911.3	flanking_3UTR
rs10261458	7	146411181	G	A	0.355008	0.1864	0.9984	0.001016	0.997743	CNTNAP2	NM_014141.4	intron
rs4822225	22	41640596	G	T	0.233852	0.51958	0.998	0.001019	0.997743	PACSIN2	NM_007229.1	flanking_5UTR
rs732442	13	104793710	T	C	0.308185	0.03504	0.9988	0.001023	0.997743	DAOA	NM_172370.2	flanking_5UTR
rs4796409	17	7210097	T	C	0.426505	0.9252	0.9992	0.001023	0.997743	TMEM95	NM_198154.1	flanking_3UTR
rs12155586	8	9011268	G	A	0.433396	0.21326	0.9996	0.001024	0.997743	PPP1R3B	NM_024607.1	flanking_3UTR
rs4327572	5	26008578	T	C	0.24322	1.64132	0.9992	0.001025	0.997743	LOC729826	XM_001131447.1	flanking_3UTR
rs1440588	4	162983464	C	T	0.283563	0.46992	1	0.001026	0.997743	FSTL5	NM_020116.2	intron
rs13086084	3	44355492	C	A	0.423549	1.77046	0.998	0.001027	0.997743	C3orf23	NM_173826.1	intron
rs10416265	19	38297140	G	A	0.363805	0.10436	0.9984	0.001027	0.997743	GPATCH1	NM_018025.2	coding
rs541022	11	71460704	G	A	0.122793	1.6194	0.9996	0.001027	0.997743	NUMA1	NM_006185.2	intron
rs7813671	8	52144330	T	G	0.431778	5.80922	0.996	0.001027	0.997743	PXDNL	NM_144651.2	flanking_3UTR
rs6508522	18	23811871	T	C	0.216812	0.34592	0.9984	0.001027	0.997743	CDH2	NM_001792.2	intron
rs2576599	8	57550964	G	A	0.15915	0.07224	0.9948	0.001032	0.997743	LOC389662	XR_016813.1	flanking_3UTR
rs6596679	5	98446361	A	G	0.22872	1.60268	0.9979	0.001032	0.997743	CHD1	NM_001270.2	flanking_5UTR
rs12985777	19	2219055	T	C	0.270793	0.41154	0.9995	0.001036	0.997743	OAZ1	NM_004152.2	flanking_5UTR
rs10853155	17	28751449	G	T	0.418758	1.01954	0.9984	0.001036	0.997743	ACCN1	NM_183377.1	flanking_5UTR
rs1480115	8	63913975	G	T	0.229493	1.91702	0.9964	0.001037	0.997743	NKAIN3	NM_173688.1	intron
rs11627269	14	78784325	T	C	0.480027	0.01444	0.9996	0.00104	0.997743	NRXN3	NM_138970.2	intron
rs4900242	14	94221738	C	T	0.252657	0.86412	0.9976	0.001041	0.997743	SERPINA13	NM_207378.1	flanking_3UTR
rs2886790	19	14960441	T	G	0.498016	0.4629	0.9976	0.001045	0.997743	SLC1A6	NM_005071.1	flanking_5UTR
rs6945672	7	4401413	C	T	0.416582	1.40088	0.999	0.001047	0.997743	SDK1	NM_152744.2	flanking_3UTR
rs2038936	13	29585379	T	C	0.201269	0.12348	0.9984	0.001048	0.997743	KATNAL1	NM_032116.3	flanking_3UTR
rs853907	10	120061536	A	G	0.483666	0.9475	0.9996	0.001048	0.997743	C10orf84	NM_022063.1	intron
rs908990	16	84625074	T	C	0.075716	0.001906	0.999	0.001049	0.997743	LOC729942	XM_001131848.1	flanking_3UTR
rs11755888	6	124734741	G	A	0.386213	0.011	0.998	0.00105	0.997743	NKAIN2	NM_001040214.1	intron
rs12680355	8	10132459	C	T	0.218598	0.01568	0.9984	0.00105	0.997743	MSRA	NM_012331.2	intron
rs10217044	8	8932162	G	A	0.267954	1.13518	0.9992	0.001051	0.997743	THEX1	NM_153332.2	flanking_3UTR
rs1045527	8	8927451	G	A	0.267992	0.00456	0.9984	0.001051	0.997743	THEX1	NM_153332.2	flanking_3UTR
rs11142586	9	72580804	C	T	0.228141	0.67704	1	0.001053	0.997743	TRPM3	NM_206948.2	intron
rs10171238	2	149285199	C	T	0.440434	2.01582	0.9992	0.001054	0.997743	EPC2	NM_015630.2	flanking_3UTR
rs243323	16	11268703	A	G	0.386588	2.49218	0.9984	0.001056	0.997743	TNP2	NM_005425.4	flanking_3UTR
rs10902101	11	1128100	C	T	0.435727	1.7088	0.9995	0.001057	0.997743	NULL	XR_016172.1	flanking_5UTR
rs10902100	11	1127937	A	G	0.435597	1.73094	0.999	0.001057	0.997743	NULL	XR_016172.1	flanking_5UTR
rs4824157	22	49276447	C	T	0.109598	0.002622	0.9968	0.001057	0.997743	MIOX	NM_017584.5	flanking_3UTR
rs5759070	22	41705645	G	A	0.246817	0.4541	0.9984	0.001058	0.997743	LOC730169	XM_001132778.1	flanking_5UTR
rs2053553	9	38195001	A	G	0.112861	0.06172	1	0.001058	0.997743	SHB	NM_003028.1	flanking_5UTR
rs709900	14	81764917	A	G	0.114357	0.00806	0.9996	0.001059	0.997743	LOC730103	XM_001132432.1	flanking_5UTR
rs6045999	20	19255117	A	G	0.233042	0.52678	0.9969	0.00106	0.997743	SLC24A3	NM_020689.3	intron
rs1497474	12	58360056	T	C	0.31727	0.45044	0.9988	0.001063	0.997743	SLC16A7	NM_004731.3	flanking_5UTR
rs12492221	3	77538615	A	G	0.125421	0.02062	0.9992	0.001068	0.997743	ROBO2	NM_002942.1	intron
rs7158647	14	39409532	A	G	0.207582	0.05438	0.9988	0.001068	0.997743	FBXO33	NM_203301.1	flanking_5UTR
rs3781226	10	48036264	T	C	0.06292	3.40147	0.9984	0.001069	0.997743	GDF2	NM_016204.1	intron
rs948331	18	13871279	C	T	0.451302	0.72664	0.9996	0.001069	0.997743	MC2R	NM_000529.2	flanking_3UTR
rs4767105	12	112518459	A	G	0.342476	6.58946	1	0.001069	0.997743	LHX5	NM_022363.2	flanking_5UTR
rs2117896	4	28838717	G	A	0.096517	0.40139	1	0.001072	0.997743	LOC645641	XM_928656.1	flanking_5UTR
rs7623328	3	147873585	T	C	0.338896	0.29684	0.9974	0.001072	0.997743	PLSCR5	XM_371670.4	flanking_5UTR
rs10100449	8	10936698	G	A	0.203802	0.23274	0.9992	0.001073	0.997743	C8orf15	NM_001033662.1	flanking_3UTR
rs12155984	8	138134845	C	A	0.140511	0.508662	0.9979	0.001078	0.997743	FLJ45872	XM_376795.3	flanking_3UTR
rs2691819	7	12621221	A	G	0.173968	0.06054	0.9996	0.001078	0.997743	SCIN	NM_033128.1	intron
rs10430126	1	47994637	A	C	0.361204	0.3584	1	0.001082	0.997743	LOC388630	XM_371250.5	flanking_3UTR
rs1022915	1	74679590	A	G	0.161391	2.41556	0.9996	0.001084	0.997743	TNNI3K	NM_015978.1	intron
rs630431	1	55299911	G	A	0.162662	0.02002	0.9979	0.001084	0.997743	PCSK9	NM_174936.2	intron
rs3741300	11	116136900	T	C	0.247865	0.3226	0.9995	0.001084	0.997743	BUD13	NM_032725.2	intron
rs2850308	11	77494876	T	C	0.27369	0.03506	0.996	0.001085	0.997743	ALG8	NM_001007027.2	intron
rs3777406	6	160416045	T	C	0.144854	0.53448	0.9996	0.001085	0.997743	IGF2R	NM_000876.1	intron
rs11125535	2	24381618	T	C	0.245861	0.74204	1	0.001088	0.997743	ITSN2	NM_006277.1	intron
rs4244321	10	97612679	A	G	0.134292	0.36888	0.9996	0.001089	0.997743	ENTPD1	NM_001776.3	intron
rs2470899	2	201191111	C	A	0.070285	0.016666	0.9969	0.001092	0.997743	AOX1	NM_001159.3	intron
rs17532875	2	201173536	T	C	0.072856	0.097608	0.9992	0.001092	0.997743	AOX1	NM_001159.3	intron
rs2303293	2	24285715	C	T	0.09079	0.129462	0.9984	0.001092	0.997743	ITSN2	NM_019595.2	intron
rs6584407	10	83666389	T	C	0.403041	1.1607	0.998	0.001093	0.997743	NRG3	NM_001010848.2	intron
rs11919047	3	1485310	A	C	0.443682	0.64274	0.9944	0.001093	0.997743	CNTN6	NM_014461.2	flanking_3UTR
rs1294535	14	90044267	A	G	0.494167	0.0383	0.999	0.001095	0.997743	TTC7B	NM_001010854.1	flanking_3UTR
rs16877484	6	48531075	T	C	0.072655	0.026906	0.9988	0.001096	0.997743	NULL	NM_207499.1	flanking_5UTR
rs6736036	2	239499271	T	C	0.115605	0.023466	0.9988	0.001097	0.997743	FLJ43879	NM_001001698.1	flanking_3UTR
rs11950494	5	56812568	G	T	0.087342	0.041156	0.9995	0.0011	0.997743	DKFZp686D0972	NM_001017992.1	3UTR
rs4374201	17	3065799	T	C	0.064448	0.24774	1	0.001101	0.997743	OR1A1	NM_014565.1	coding
rs3094071	6	30339747	T	C	0.099612	0.19548	0.9995	0.001102	0.997743	FLJ45422	NM_001004349.1	3UTR
rs2550887	16	74129513	G	A	0.139478	1.31478	0.9972	0.001103	0.997743	CHST5	NM_024533.2	intron
rs2550886	16	74129424	C	T	0.138964	1.44762	0.996	0.001103	0.997743	CHST5	NM_024533.2	intron
rs4714811	6	44767564	T	C	0.309818	2.0436	0.9992	0.001104	0.997743	SUPT3H	NM_181356.1	flanking_3UTR
rs9965874	18	22905672	G	C	0.237764	0.0016	0.9969	0.001105	0.997743	CHST9	NM_031422.1	intron
rs12447286	16	28201586	A	G	0.23518	0.2458	0.999	0.001105	0.997743	SBK1	NM_001024401.2	flanking_5UTR
rs3132659	6	30339309	G	A	0.098235	0.374048	1	0.001107	0.997743	FLJ45422	NM_001004349.1	3UTR
rs8076914	17	12789447	C	T	0.119516	0.03582	0.9988	0.001109	0.997743	RICH2	NM_014859.3	intron
rs6695969	1	47700132	G	A	0.100127	0.222298	0.9996	0.001111	0.997743	FOXD2	NM_004474.2	flanking_3UTR
rs454574	20	15040864	T	G	0.159976	0.1863	0.998	0.001112	0.997743	MACROD2	NM_001033087.1	intron
rs1474021	3	2799558	T	C	0.098182	0.116458	1	0.001113	0.997743	CNTN4	NM_175607.1	intron
rs10064957	5	150029848	C	A	0.069677	1.75762	0.9995	0.001113	0.997743	MYOZ3	NM_133371.2	intron
rs1610238	3	28255969	A	G	0.1687	0.62966	0.9988	0.001114	0.997743	C3orf68	NM_182523.1	flanking_5UTR
rs988158	4	65019790	T	C	0.080394	0.249876	0.9984	0.001115	0.997743	LOC391657	XR_016604.1	flanking_3UTR
rs12309211	12	52390299	G	A	0.462894	1.44996	0.9992	0.001116	0.997743	CALCOCO1	NM_020898	flanking_3UTR
rs7936837	11	19765970	A	C	0.4002	3.61668	0.9968	0.001116	0.997743	NAV2	NM_182964.4	intron
rs11127590	3	77532558	T	C	0.136089	0.1896	0.9996	0.001118	0.997743	ROBO2	NM_002942.1	intron
rs6882451	5	116692388	T	G	0.13582	2.3639	0.9996	0.001118	0.997743	LOC728342	XM_001129097.1	flanking_5UTR
rs10839203	11	1670194	A	G	0.159628	0.01516	0.998	0.001119	0.997743	KRTAP5-6	NM_001012416.1	flanking_5UTR
rs13035759	2	196387022	A	G	0.420606	0.2364	0.9984	0.001121	0.997743	DNAH7	NM_018897.1	intron
rs10401807	19	14932009	G	A	0.488939	0.0159	0.9924	0.001123	0.997743	SLC1A6	NM_005071.1	intron
rs736574	19	56746638	C	T	0.181606	5.88968	0.9992	0.001123	0.997743	ZNF175	NM_007147.2	flanking_5UTR
rs2409689	8	10970278	G	A	0.311706	0.15728	0.9995	0.001123	0.997743	C8orf15	NM_001033662.1	flanking_3UTR
rs680097	18	32064512	C	T	0.057215	0.089386	0.9988	0.001125	0.997743	MOCOS	NM_017947.1	intron
rs7589373	2	24305684	G	A	0.106577	3.99412	0.9996	0.00113	0.997743	ITSN2	NM_019595.2	intron
rs7096654	10	100124026	T	C	0.397376	1.12788	0.9988	0.001131	0.997743	C10orf33	NM_032709.1	flanking_3UTR
rs2582379	8	57557797	A	G	0.167097	0.009	0.9984	0.001133	0.997743	LOC389662	XR_016813.1	intron
rs2476779	13	106993097	T	C	0.139837	0.33858	0.994	0.001133	0.997743	LOC728215	XM_001128712.1	intron
rs2068943	22	41686255	C	T	0.225421	0.0595	0.9984	0.001133	0.997743	PACSIN2	NM_007229.1	flanking_5UTR
rs7291153	22	41686443	C	T	0.226278	0.06734	0.999	0.001133	0.997743	PACSIN2	NM_007229.1	flanking_5UTR
rs2459791	5	17487249	A	G	0.380072	1.40024	0.9988	0.001134	0.997743	LOC285697	XM_210642.1	flanking_5UTR
rs6601443	8	10245353	A	G	0.124477	1.41486	0.9972	0.001136	0.997743	MSRA	NM_012331.2	flanking_3UTR
rs13081520	3	28348158	G	T	0.188931	2.2791	0.999	0.001136	0.997743	AZI2	NM_022461.2	intron
rs16972513	13	107910952	A	G	0.067582	2.27771	0.9976	0.001139	0.997743	MYO16	NM_015011.1	flanking_5UTR
rs2358390	2	174536025	C	T	0.296795	6.56198	0.9995	0.001141	0.997743	SP3	NM_001017371.3	intron
rs12366193	11	34617194	A	C	0.194033	1.91888	1	0.001142	0.997743	EHF	NM_012153.3	intron
rs895470	12	116631125	A	G	0.419693	7.07634	0.9936	0.001142	0.997743	KSR2	NM_173598.2	intron
rs9955264	18	13769215	A	G	0.243125	1.75342	0.9996	0.001143	0.997743	RNMT	NM_003799.1	flanking_3UTR
rs7912885	10	129226978	G	T	0.430358	0.1213	0.9964	0.001145	0.997743	DOCK1	NM_001380.2	flanking_3UTR
rs1985278	1	20964448	A	C	0.339101	0.52676	0.9996	0.001148	0.997743	HP1BP3	NM_016287.2	intron
rs10880328	12	41300276	C	T	0.40091	0.04752	0.9988	0.00115	0.997743	PRICKLE1	NM_153026.1	flanking_5UTR
rs6482723	10	130868221	G	A	0.338008	0.07266	1	0.001153	0.997743	hCG_1795091	XM_001127203.1	flanking_3UTR
rs646786	1	20927313	A	G	0.31664	2.48138	0.996	0.001155	0.997743	SH2D5	XM_375698.3	intron
rs6589567	11	116175886	A	C	0.19871	0.27706	0.9992	0.001155	0.997743	APOA5	NM_052968.3	flanking_5UTR
rs4478954	11	92987916	T	C	0.093432	0.88202	0.999	0.001155	0.997743	LOC642897	XR_017554.1	flanking_5UTR
rs1263505	11	77489638	A	G	0.275149	0.03348	0.9988	0.001156	0.997743	ALG8	NM_024079.4	3UTR
rs10903062	1	24429343	A	G	0.337046	0.67164	1	0.001156	0.997743	IL28RA	NM_173064.1	flanking_5UTR
rs11247229	15	99012701	C	T	0.476882	0.03542	0.9992	0.001157	0.997743	ASB7	NM_198243.1	flanking_3UTR
rs4841527	8	11295866	T	G	0.346359	3.45972	0.9964	0.001161	0.997743	C8orf13	NM_053279.1	flanking_3UTR
rs6044262	20	16642602	G	A	0.456815	8.88512	0.9996	0.001163	0.997743	SNRPB2	NM_198220.1	flanking_5UTR
rs6783742	3	153070327	G	T	0.308653	0.85634	0.999	0.001165	0.997743	SUCNR1	NM_033050.2	flanking_5UTR
rs11785649	8	19312513	G	A	0.333461	2.99348	0.9984	0.001166	0.997743	ChGn	NM_018371.3	intron
rs336545	3	162543201	A	G	0.165597	0.61556	0.9992	0.001168	0.997743	C3orf57	NM_001040100.1	flanking_3UTR
rs17062130	4	176991669	T	C	0.35029	0.327	0.9916	0.001169	0.997743	GPM6A	NM_201591.1	intron
rs6779560	3	77628954	G	A	0.065119	0.068682	0.9996	0.00117	0.997743	ROBO2	NM_002942.1	intron
rs10174065	2	196624236	A	G	0.247381	2.12292	0.999	0.00117	0.997743	DNAH7	NM_018897.1	intron
rs2217008	4	153169194	G	A	0.459346	0.07062	0.9988	0.001171	0.997743	PET112L	NM_004564.1	flanking_5UTR
rs3776203	5	134736664	A	G	0.105329	9.51699	0.999	0.001172	0.997743	H2AFY	NM_004893.2	intron
rs6136684	20	19263263	T	G	0.229836	1.57772	0.9964	0.001176	0.997743	SLC24A3	NM_020689.3	intron
rs1544452	7	124168925	G	A	0.37146	0.11804	0.9988	0.001176	0.997743	GPR37	NM_005302.2	flanking_3UTR
rs6832325	4	18487943	T	C	0.432667	0.54626	1	0.001179	0.997743	LOC729071	XM_001129225.1	intron
rs12133205	1	246060324	G	A	0.178387	0.60686	1	0.001179	0.997743	LOC646510	XR_017542.1	flanking_3UTR
rs521082	12	113597369	C	T	0.084711	0.551148	1	0.001181	0.997743	TBX3	NM_016569.3	intron
rs1592410	6	29591947	A	G	0.328987	0.1862	0.9995	0.001182	0.997743	LOC729653	XM_001130923.1	flanking_3UTR
rs2391603	4	131280509	G	T	0.333713	3.89998	0.9988	0.001182	0.997743	LOC391698	XR_016969.1	flanking_3UTR
rs1015868	6	29593352	A	G	0.32923	0.18616	0.999	0.001182	0.997743	LOC729653	XM_001130923.1	flanking_3UTR
rs12592769	15	32041486	T	C	0.140872	0.067042	0.9995	0.001183	0.997743	AVEN	NM_020371.2	intron
rs9510611	13	22651807	G	A	0.299002	1.04182	0.9969	0.00119	0.997743	SGCG	NM_000231.1	flanking_5UTR
rs4616067	11	69265903	A	G	0.122719	0.03964	0.9992	0.001191	0.997743	FGF4	NM_002007.1	flanking_3UTR
rs1721483	7	105054043	A	G	0.060897	3.00197	0.9984	0.001192	0.997743	YBX1P2	XR_017279.1	flanking_5UTR
rs995717	21	38396613	G	A	0.493841	0.16748	1	0.001192	0.997743	DSCR4	NM_005867.2	intron
rs12678938	8	10054379	T	C	0.244715	0.42054	0.9996	0.001193	0.997743	MSRA	NM_012331.2	intron
rs2205163	14	77839819	T	C	0.499874	0.62216	0.9992	0.001193	0.997743	NRXN3	NM_004796.3	flanking_5UTR
rs3830019	10	100166838	A	G	0.058472	0.066226	1	0.001193	0.997743	HPS1	NM_000195.2	3UTR
rs11748334	5	121760347	C	T	0.128965	2.0433	0.9996	0.001194	0.997743	SNCAIP	NM_005460.2	intron
rs227808	6	44774893	T	C	0.30964	2.7784	0.9996	0.001195	0.997743	SUPT3H	NM_181356.1	flanking_3UTR
rs6430866	2	140537605	A	G	0.462445	0.77988	0.9984	0.001196	0.997743	LRP1B	NM_018557.2	flanking_3UTR
rs747779	15	39957870	T	C	0.091229	0.074728	1	0.001198	0.997743	SPTBN5	NM_016642.1	coding
rs9299166	9	110679503	T	C	0.155901	0.00266	0.9936	0.001198	0.997743	IKBKAP	NM_003640.2	intron
rs11168337	12	46662797	A	C	0.29107	1.44724	0.9988	0.001199	0.997743	COL2A1	NM_033150.1	intron
rs4760609	12	46702024	T	G	0.147122	0.0085	0.9968	0.0012	0.997743	LOC728114	XM_001128643.1	intron
rs9301025	13	104829104	T	C	0.179552	0.5394	0.9984	0.001201	0.997743	DAOA	NM_172370.2	flanking_5UTR
rs7566779	2	215503016	G	A	0.390684	2.07294	0.9988	0.001202	0.997743	ABCA12	NM_173076.2	flanking_3UTR
rs6719696	2	114820213	T	C	0.388571	1.6496	0.9984	0.001203	0.997743	LOC391428	XR_016980.1	flanking_5UTR
rs13003127	2	218571442	T	C	0.137061	1.61618	1	0.001204	0.997743	LOC729808	XM_001131386.1	flanking_5UTR
rs11633652	15	32007285	C	T	0.241155	2.86406	0.9969	0.001204	0.997743	AVEN	NM_020371.2	intron
rs6718489	2	112997351	T	C	0.294805	0.12132	0.9979	0.001205	0.997743	TTL	NM_153712.3	intron
rs12169202	22	18659718	T	C	0.106655	2.89757	1	0.001209	0.997743	DGCR6L	NM_033257	flanking_3UTR
rs6035283	20	19232480	G	T	0.434083	0.18086	0.9976	0.001212	0.997743	SLC24A3	NM_020689.3	intron
rs9862639	3	42183667	A	G	0.242477	2.9151	0.9995	0.001213	0.997743	TRAK1	NM_014965.2	intron
rs1431914	8	63016445	A	G	0.158814	0.04258	1	0.001213	0.997743	LOC392226	XR_016923.1	flanking_3UTR
rs6471977	8	63012530	A	C	0.158998	0.08532	0.9996	0.001213	0.997743	LOC392226	XR_016923.1	flanking_3UTR
rs9650616	8	8906609	G	T	0.252661	0.00384	0.9995	0.001215	0.997743	THEX1	NM_153332.2	coding
rs1502687	9	84892084	C	T	0.431649	1.27296	0.9936	0.001217	0.997743	RASEF	NM_152573.2	flanking_5UTR
rs11792523	9	38323064	A	G	0.273483	3.19862	0.999	0.001217	0.997743	LOC730157	XM_001132693.1	flanking_3UTR
rs9350866	6	81477869	T	C	0.186856	0.51368	0.9992	0.001217	0.997743	LOC442232	XR_016559.1	flanking_5UTR
rs11142578	9	72573184	T	C	0.226038	0.56032	1	0.001218	0.997743	TRPM3	NM_024971.4	intron
rs6789594	3	172434897	C	T	0.075893	0.188152	1	0.00122	0.997743	TNIK	NM_015028.1	intron
rs799103	14	81775383	G	A	0.123661	0.29168	0.9988	0.001221	0.997743	LOC730103	XM_001132432.1	flanking_5UTR
rs12634489	3	77608755	A	G	0.066336	0.128292	0.9996	0.001221	0.997743	ROBO2	NM_002942.1	intron
rs2071949	1	20475148	A	G	0.426725	0.21166	0.9996	0.001223	0.997743	FLJ32784	NM_001039500.1	flanking_5UTR
rs3830008	11	116598974	G	T	0.33995	1.10602	0.9988	0.001223	0.997743	PCSK7	NM_004716.2	intron
rs17702214	18	13903116	A	G	0.447092	0.0029	0.999	0.001224	0.997743	MC2R	NM_000529.2	intron
rs2573283	13	45384222	A	G	0.359156	0.1623	0.998	0.001224	0.997743	ZC3H13	NM_015070.2	flanking_3UTR
rs2786512	1	97765053	A	G	0.298986	2.70654	0.999	0.001225	0.997743	DPYD	NM_000110.2	intron
rs4076168	13	24519910	A	G	0.26415	0.65108	0.9996	0.001226	0.997743	PABPC3	NM_030979.2	flanking_5UTR
rs4072512	17	28447944	C	T	0.114785	1.09685	0.9992	0.001227	0.997743	ACCN1	NM_183377.1	intron
rs2071437	12	46673186	C	T	0.139721	1.21739	0.9984	0.001227	0.997743	COL2A1	NM_001844.3	intron
rs1554766	8	25062604	G	A	0.467686	0.1251	0.9984	0.001228	0.997743	DOCK5	NM_024940.5	flanking_5UTR
rs10771103	12	24664014	G	T	0.4808	0.75352	0.9974	0.001228	0.997743	FLJ32894	NM_144667.1	flanking_5UTR
rs10481136	8	119779788	G	A	0.094641	1.66466	0.9996	0.00123	0.997743	LOC441377	XM_496991.3	flanking_3UTR
rs4853495	2	192793509	A	G	0.301226	1.35868	0.9996	0.001231	0.997743	TMEFF2	NM_016192.2	flanking_5UTR
rs6990164	8	69838007	C	A	0.167091	0.0137	0.9988	0.001233	0.997743	C8orf34	NM_052958.1	intron
rs517394	8	8655840	A	C	0.278077	0.0142	0.9979	0.001233	0.997743	MFHAS1	NM_004225.1	flanking_3UTR
rs10979638	9	110784592	C	A	0.053011	0.68926	0.9988	0.001233	0.997743	CTNNAL1	NM_003798.1	intron
rs3748059	6	6845950	A	G	0.185108	0.22044	0.9988	0.001234	0.997743	LOC728570	XM_001127804.1	flanking_3UTR
rs11244755	10	127677007	T	C	0.208683	0.57916	0.9992	0.001236	0.997743	FANK1	NM_145235.2	intron
rs11244772	10	127701286	G	A	0.208795	0.66564	0.9996	0.001236	0.997743	ADAM12	NM_003474.3	intron
rs10903321	8	10106895	T	G	0.197968	0.03934	0.9992	0.001238	0.997743	MSRA	NM_012331.2	intron
rs3819400	6	16508069	T	C	0.260975	0.35008	0.9992	0.001239	0.997743	ATXN1	NM_000332.2	intron
rs12440063	15	96769061	T	C	0.081508	0.034842	0.9979	0.00124	0.997743	FLJ39743	NM_182562.1	flanking_3UTR
rs9403346	6	142067836	T	G	0.297643	0.227	0.9988	0.00124	0.997743	LOC729076	XM_001132474.1	flanking_3UTR
rs2086667	3	158319211	T	C	0.363381	0.23094	0.9984	0.00124	0.997743	CCNL1	NM_020307.2	flanking_3UTR
rs969825	8	20538452	A	G	0.299895	0.11526	0.9996	0.001241	0.997743	LZTS1	NM_021020.1	flanking_5UTR
rs4921728	8	20539685	A	G	0.299032	0.19812	0.9992	0.001241	0.997743	LZTS1	NM_021020.1	flanking_5UTR
rs4943821	11	71491395	T	C	0.12616	1.53864	1	0.001243	0.997743	C11orf59	NM_017907.1	intron
rs3018301	11	71469719	A	G	0.124306	0.598656	1	0.001243	0.997743	LRRC51	NM_145309.1	intron
rs7113549	11	71507615	C	T	0.126307	1.52316	0.9992	0.001243	0.997743	C11orf51	NM_014042.1	flanking_5UTR
rs3814721	11	71386920	G	A	0.126865	4.43366	0.9996	0.001244	0.997743	RNF121	NM_018320.3	flanking_3UTR
rs657464	13	90588834	A	G	0.234023	1.41318	0.9996	0.001244	0.997743	LOC390419	XR_016107.1	flanking_3UTR
rs2273143	22	41610594	T	C	0.231644	0.94348	0.9972	0.001248	0.997743	PACSIN2	NM_007229.1	intron
rs842460	3	197020437	G	A	0.418748	1.06768	0.9984	0.001248	0.997743	MUC4	NM_018406.2	intron
rs2294506	6	143847032	G	A	0.274233	0.43322	0.9976	0.001252	0.997743	PEX3	NM_003630.1	intron
rs1941087	18	13898961	T	C	0.430126	0.3187	0.998	0.001255	0.997743	MC2R	NM_000529.2	intron
rs12467127	2	125147717	T	C	0.303038	0.25294	0.9996	0.001256	0.997743	CNTNAP5	NM_138996.1	intron
rs1015869	6	29592645	T	C	0.329353	0.26102	0.9995	0.001258	0.997743	LOC729653	XM_001130923.1	flanking_3UTR
rs11876110	18	22883357	C	T	0.108835	0.129616	0.9995	0.001259	0.997743	CHST9	NM_031422.1	intron
rs856595	12	103585577	T	C	0.469163	0.83038	0.9979	0.00126	0.997743	CHST11	NM_018413.2	intron
rs4234443	3	44161403	A	G	0.095337	0.277592	0.9995	0.00126	0.997743	FLJ36157	XM_371632.5	flanking_5UTR
rs6765943	3	28967865	T	C	0.077744	1.24986	1	0.001262	0.997743	LOC131572	XR_016841.1	flanking_5UTR
rs581815	2	224355380	T	C	0.472729	1.49956	0.9984	0.001262	0.997743	AP1S3	NM_001039569.1	intron
rs1524125	9	131320692	A	G	0.423398	0.2156	0.998	0.001265	0.997743	C9orf50	NM_199350.2	flanking_3UTR
rs669335	5	94635980	G	A	0.191644	0.42756	0.9984	0.001265	0.997743	MCTP1	NM_024717.3	intron
rs10517155	4	28812651	G	A	0.10815	2.35903	0.9996	0.001269	0.997743	LOC645641	XM_928656.1	flanking_5UTR
rs17187895	2	105522788	G	T	0.104012	0.33027	1	0.00127	0.997743	LOC728966	XM_001128939.1	flanking_5UTR
rs6601700	8	8378515	T	G	0.31263	1.07912	0.9988	0.001274	0.997743	PRAGMIN	NM_001080826	flanking_5UTR
rs7754584	6	125127347	A	G	0.294405	1.314	0.9964	0.001275	0.997743	NKAIN2	NM_001040214.1	intron
rs6601414	8	10014158	G	A	0.333481	0.45666	0.9979	0.001276	0.997743	MSRA	NM_012331.2	intron
rs3737989	1	53372666	G	A	0.337497	0.18026	0.9984	0.001276	0.997743	SLC1A7	NM_006671.3	coding
rs2662468	5	115409996	A	C	0.386475	0.4032	0.9968	0.001276	0.997743	hCG_1640785	XM_376420.4	flanking_3UTR
rs10519908	5	125722095	G	A	0.105906	0.595618	0.999	0.001276	0.997743	GRAMD3	NM_023927.1	flanking_5UTR
rs10455981	6	167216733	T	C	0.253842	0.56548	0.9892	0.001279	0.997743	RPS6KA2	NM_001006932.1	flanking_5UTR
rs6075501	20	19262126	T	C	0.433637	0.48734	0.9996	0.00128	0.997743	SLC24A3	NM_020689.3	intron
rs16909	2	45405034	C	T	0.485064	5.70754	0.9988	0.001282	0.997743	LOC730059	XM_001132258.1	flanking_3UTR
rs8065820	17	1904643	A	G	0.10895	0.500478	1	0.001282	0.997743	HIC1	NM_006497.2	flanking_5UTR
rs11684957	2	125144013	G	A	0.410983	0.00446	0.9992	0.001284	0.997743	CNTNAP5	NM_138996.1	intron
rs5751386	22	41575289	T	C	0.218468	0.2225	0.999	0.001284	0.997743	ARFGAP3	NM_014570.3	intron
rs1561451	2	196257681	A	G	0.378146	1.37058	0.9992	0.001285	0.997743	SLC39A10	NM_020342.1	intron
rs12585736	13	95643883	A	G	0.166837	3.13602	0.9984	0.001287	0.997743	HS6ST3	NM_153456.2	intron
rs17196637	2	105591727	C	T	0.272992	0.06576	0.9992	0.001288	0.997743	NCK2	NM_003581.2	flanking_5UTR
rs2922861	8	6423283	A	G	0.25718	1.67	0.9992	0.001289	0.997743	ANGPT2	NM_001147.1	flanking_5UTR
rs13141923	4	91181909	A	G	0.110069	0.173058	0.9988	0.00129	0.997743	MMRN1	NM_007351.2	flanking_3UTR
rs13142334	4	91182101	A	G	0.111131	0.212444	0.998	0.00129	0.997743	MMRN1	NM_007351.2	flanking_3UTR
rs9998037	4	65004045	A	C	0.075108	0.029634	0.9984	0.001291	0.997743	LOC391657	XR_016604.1	flanking_3UTR
rs1014216	17	66997727	C	T	0.349787	0.37494	0.9976	0.001292	0.997743	hCG_1644301	XM_064265.1	flanking_5UTR
rs6464144	7	150771725	G	A	0.246961	0.4903	0.998	0.001292	0.997743	CRYGN	NM_144727.1	flanking_5UTR
rs2694047	8	116819722	T	C	0.334002	3.60188	0.9972	0.001293	0.997743	TRPS1	NM_014112.2	flanking_5UTR
rs10271901	7	7082922	A	C	0.06478	0.528752	1	0.001294	0.997743	C1GALT1	NM_020156.1	flanking_5UTR
rs1793923	12	46670389	G	A	0.319506	0.88304	0.9988	0.001296	0.997743	COL2A1	NM_033150.1	intron
rs11136917	8	5583294	G	A	0.42227	0.46332	0.998	0.001297	0.997743	LOC392180	XR_016489.1	flanking_5UTR
rs2276881	4	3201459	T	C	0.178187	0.08146	0.9992	0.001298	0.997743	HTT	NM_002111.6	coding
rs708424	10	36231619	C	T	0.147858	0.2005	0.9996	0.001298	0.997743	LOC439954	XR_017168.1	flanking_3UTR
rs4607382	5	116236046	C	T	0.454953	0.10192	0.9943	0.001299	0.997743	SEMA6A	NM_020796.2	flanking_5UTR
rs4236624	7	126084374	T	C	0.339021	0.21104	0.9976	0.001299	0.997743	GRM8	NM_000845.1	intron
rs10832589	11	16268203	T	C	0.095751	0.171402	1	0.001299	0.997743	SOX6	NM_017508.1	intron
rs7866572	9	137241808	G	A	0.197443	1.75048	0.9976	0.0013	0.997743	OLFM1	NM_014279.2	flanking_3UTR
rs421853	15	45531623	G	A	0.114265	4.04969	1	0.001308	0.997743	SEMA6D	NM_020858.1	flanking_5UTR
rs2589661	5	10545095	A	G	0.305745	0.20826	0.9992	0.001308	0.997743	ROPN1L	NM_031916.2	flanking_3UTR
rs6706771	2	196273486	G	T	0.372082	0.79384	0.9984	0.00131	0.997743	SLC39A10	NM_020342.1	intron
rs738381	22	41734051	T	C	0.228606	0.37184	0.9995	0.001311	0.997743	LOC730169	XM_001132778.1	flanking_5UTR
rs9321914	6	143831379	A	G	0.263025	0.0167	1	0.001314	0.997743	PEX3	NM_003630.1	intron
rs9545499	13	80058628	A	G	0.440609	0.32326	0.9974	0.001314	0.997743	SPRY2	NM_005842.2	flanking_5UTR
rs408459	8	8743742	A	C	0.315682	0.48072	0.9988	0.001315	0.997743	MFHAS1	NM_004225.1	intron
rs8140884	22	41663100	A	G	0.298405	0.00532	0.9984	0.001317	0.997743	PACSIN2	NM_007229.1	flanking_5UTR
rs11574552	16	29581534	C	T	0.440901	0.98184	0.9984	0.001318	0.997743	SPN	NM_001030288.1	flanking_5UTR
rs9506444	13	19692818	A	G	0.40445	1.58322	0.9995	0.001318	0.997743	GJB6	NM_006783.2	flanking_3UTR
rs6802593	3	155140418	A	G	0.199519	0.81616	0.9995	0.001323	0.997743	SGEF	NM_015595.2	flanking_5UTR
rs2294515	1	54205110	C	T	0.087128	0.274444	1	0.001326	0.997743	LRRC42	NM_052940.3	intron
rs993362	2	54906678	A	G	0.325719	0.431	0.9984	0.001326	0.997743	FLJ42562	NM_001039753.1	flanking_5UTR
rs3116244	2	232646140	A	G	0.121703	0.75944	0.9995	0.001326	0.997743	DIS3L2	NM_152383.2	intron
rs1601985	12	47048181	G	A	0.242875	1.52052	0.9974	0.001327	0.997743	ZNF641	NM_152320.1	flanking_5UTR
rs4308687	8	81873392	A	G	0.312481	0.04562	0.9988	0.001328	0.997743	ZNF704	NM_001033723.1	intron
rs10515008	5	65625098	C	A	0.07328	5.40304	0.9996	0.001329	0.997743	FLJ46010	NM_001001703.1	intron
rs11559060	15	86975513	T	C	0.050724	1.73279	0.9886	0.00133	0.997743	ISG20L1	NM_022767.2	3UTR
rs9940096	16	11047095	G	A	0.094021	0.155912	0.9988	0.001331	0.997743	CLEC16A	NM_015226.1	intron
rs708233	3	103188240	G	A	0.405929	1.10818	0.9996	0.001333	0.997743	NFKBIZ	NM_001005474.1	flanking_3UTR
rs3129705	6	30342700	A	G	0.097588	0.43952	0.999	0.001334	0.997743	FLJ45422	NM_001004349.1	3UTR
rs3130403	6	30339988	G	T	0.097556	0.43901	0.9984	0.001334	0.997743	FLJ45422	NM_001004349.1	3UTR
rs3132658	6	30339645	G	A	0.097551	0.373336	0.9995	0.001334	0.997743	FLJ45422	NM_001004349.1	3UTR
rs3130401	6	30339252	G	A	0.097551	0.373336	1	0.001334	0.997743	FLJ45422	NM_001004349.1	3UTR
rs3094630	6	30340415	T	C	0.097556	0.37292	0.9995	0.001334	0.997743	FLJ45422	NM_001004349.1	3UTR
rs3094073	6	30339203	T	C	0.098102	0.494654	0.9996	0.001334	0.997743	FLJ45422	NM_001004349.1	3UTR
rs3129702	6	30340764	A	C	0.097551	0.373336	1	0.001334	0.997743	FLJ45422	NM_001004349.1	3UTR
rs3129703	6	30341537	A	C	0.097551	0.373336	1	0.001334	0.997743	FLJ45422	NM_001004349.1	3UTR
rs3130404	6	30340229	G	A	0.097551	0.373336	0.9995	0.001334	0.997743	FLJ45422	NM_001004349.1	3UTR
rs3129701	6	30340651	T	C	0.097551	0.373336	1	0.001334	0.997743	FLJ45422	NM_001004349.1	3UTR
rs11942576	4	109982367	C	A	0.302187	0.10774	0.9944	0.001338	0.997743	COL25A1	NM_032518.2	intron
rs2204261	3	167840260	C	T	0.109925	0.076614	0.9992	0.001339	0.997743	LOC389173	XR_017393.1	flanking_5UTR
rs7043337	9	1061814	G	A	0.259205	0.50832	0.9902	0.001343	0.997743	DMRT2	NM_181872.1	flanking_3UTR
rs10926395	1	239257649	A	G	0.186876	3.54616	0.9988	0.001343	0.997743	RP11-435F13.2	XR_015851.1	flanking_5UTR
rs1885275	6	136160513	A	G	0.202386	0.9861	1	0.001344	0.997743	PDE7B	NM_018945.3	flanking_5UTR
rs17699400	14	97635290	A	G	0.288613	2.4407	0.9992	0.001345	0.997743	LOC730217	XM_001132986.1	flanking_3UTR
rs7117146	11	7624366	A	G	0.346406	0.10616	1	0.001347	0.997743	PPFIBP2	NM_003621.1	intron
rs10492606	13	31281225	G	A	0.190435	0.08754	0.9984	0.001348	0.997743	RXFP2	NM_130806.2	flanking_3UTR
rs2393670	6	26643520	A	G	0.411465	0.25636	1	0.001349	0.997743	HMGN4	NM_006353.2	flanking_5UTR
rs10946835	6	26641736	C	T	0.412212	0.40656	1	0.001349	0.997743	HMGN4	NM_006353.2	flanking_5UTR
rs4871	6	26653611	C	T	0.412069	0.2788	0.9969	0.001349	0.997743	HMGN4	NM_006353.2	coding
rs9295695	6	26636229	T	C	0.412212	0.40656	1	0.001349	0.997743	HMGN4	NM_006353.2	flanking_5UTR
rs1056667	6	26618543	T	C	0.410649	0.24168	0.9984	0.001349	0.997743	BTN1A1	NM_001732.1	3UTR
rs6926629	6	26607882	T	C	0.411336	0.234	0.9995	0.001349	0.997743	BTN1A1	NM_001732.1	flanking_5UTR
rs9467782	6	26650752	G	A	0.411465	0.25636	1	0.001349	0.997743	HMGN4	NM_006353.2	intron
rs6903973	6	26607921	C	A	0.411465	0.25636	0.999	0.001349	0.997743	BTN1A1	NM_001732.1	flanking_5UTR
rs9467783	6	26650873	C	T	0.411465	0.25636	1	0.001349	0.997743	HMGN4	NM_006353.2	intron
rs1535276	6	26628920	T	C	0.411465	0.25636	1	0.001349	0.997743	BTN1A1	NM_001732.1	flanking_3UTR
rs9393729	6	26622145	C	T	0.410649	0.29796	0.9984	0.001349	0.997743	BTN1A1	NM_001732.1	flanking_3UTR
rs1635553	12	46661835	C	T	0.286296	0.84592	0.9995	0.001352	0.997743	COL2A1	NM_001844.3	coding
rs2118437	8	133173615	T	C	0.492463	0.6386	0.9996	0.001353	0.997743	HHLA1	XR_017860.1	flanking_5UTR
rs7963257	12	96440603	G	A	0.146451	2.398	0.9892	0.001356	0.997743	LOC643711	XM_001127338.1	flanking_3UTR
rs2362190	18	41238446	C	T	0.394464	0.41758	0.9984	0.001357	0.997743	SLC14A2	NM_007163.2	flanking_5UTR
rs2967908	7	80909079	T	G	0.437251	0.21214	0.9976	0.001357	0.997743	HGF	NM_001010932.1	flanking_3UTR
rs231880	11	2715666	T	C	0.199609	1.04774	0.994	0.001359	0.997743	KCNQ1	NM_181797.1	flanking_5UTR
rs6704333	1	61248897	T	C	0.233173	1.40886	0.999	0.00136	0.997743	NFIA	NM_005595.1	flanking_5UTR
rs8082252	17	73706897	A	G	0.381985	1.62704	0.9996	0.00136	0.997743	AFMID	NM_001010982.1	intron
rs10110245	8	69832999	T	C	0.249381	0.20896	0.9996	0.001361	0.997743	C8orf34	NM_052958.1	intron
rs9610708	22	36040785	T	C	0.425944	2.48736	0.9824	0.001361	0.997743	PSCD4	NM_013385.2	3UTR
rs10515329	5	101877918	A	C	0.100286	5.75831	0.998	0.001365	0.997743	SLCO6A1	NM_173488.3	flanking_5UTR
rs11041820	11	8208014	A	G	0.105734	0.542314	0.9992	0.001365	0.997743	LMO1	NM_002315.1	intron
rs9327837	5	101690057	A	C	0.098578	5.35108	1	0.001365	0.997743	SLCO4C1	NM_180991.4	flanking_5UTR
rs1526343	8	5357011	T	G	0.188222	2.54674	1	0.001367	0.997743	LOC392180	XR_016489.1	flanking_5UTR
rs3812853	13	69581678	G	A	0.126256	1.35988	0.9984	0.001369	0.997743	KLHL1	NM_020866.1	flanking_5UTR
rs7584596	2	174158643	T	C	0.208857	0.36604	0.9984	0.001372	0.997743	LOC643997	XM_292963.6	flanking_5UTR
rs11125132	2	47348303	T	C	0.494613	1.20198	0.9976	0.001374	0.997743	BCYRN1	NR_001568.1	flanking_5UTR
rs2611107	11	34254914	T	C	0.287489	0.169	0.9984	0.001376	0.997743	ABTB2	NM_145804.1	intron
rs7156293	14	75493336	A	G	0.066042	0.156304	0.9956	0.001377	0.997743	TGFB3	NM_003239.1	flanking_3UTR
rs12068733	1	239249813	C	T	0.180614	4.02848	0.9995	0.001382	0.997743	RP11-435F13.2	XR_015851.1	flanking_5UTR
rs6095985	20	48556840	A	G	0.395205	0.23098	0.9974	0.001386	0.997743	PTPN1	NM_002827.2	flanking_5UTR
rs11073952	15	83462274	C	T	0.365283	0.13836	0.9979	0.001392	0.997743	PDE8A	NM_173457.1	intron
rs1530121	5	124652801	A	G	0.114203	0.007536	0.9988	0.001392	0.997743	LOC644659	XM_001128499.1	flanking_3UTR
rs10033784	4	177003790	T	C	0.40715	0.46852	0.9984	0.001392	0.997743	GPM6A	NM_201591.1	intron
rs12038214	1	216065964	G	A	0.204919	0.91948	0.9995	0.001396	0.997743	SPATA17	NM_138796.2	intron
rs7112954	11	1127086	A	G	0.428418	0.86724	0.9992	0.001396	0.997743	NULL	XR_016172.1	flanking_5UTR
rs11750677	5	132856825	A	C	0.109791	0.586234	0.9964	0.001396	0.997743	FSTL4	NM_015082.1	intron
rs9783629	14	80220648	C	T	0.468394	1.304	0.9956	0.001398	0.997743	C14orf145	NM_152446.2	intron
rs11145462	9	79332930	G	A	0.36873	0.85704	0.9988	0.001399	0.997743	GNA14	NM_004297.2	intron
rs5761487	22	25068225	G	A	0.192848	2.86444	0.9995	0.001399	0.997743	SEZ6L	NM_021115.3	intron
rs10461355	4	55616292	G	T	0.457601	5.80866	1	0.001401	0.997743	KDR	NM_002253.1	flanking_3UTR
rs7837828	8	10891278	T	C	0.250108	2.74894	0.9988	0.001401	0.997743	XKR6	NM_173683.3	flanking_5UTR
rs684384	11	120482739	T	C	0.336416	0.00972	1	0.001403	0.997743	TECTA	NM_005422.1	intron
rs12325833	17	74160121	T	C	0.39732	0.04446	0.9984	0.001403	0.997743	PSCD1	NM_017456.1	flanking_3UTR
rs11856391	15	95230060	C	T	0.258735	0.06678	0.9995	0.001405	0.997743	SPATA8	NM_173499.2	flanking_3UTR
rs2423958	20	15293664	C	A	0.480612	0.26096	0.9995	0.001406	0.997743	MACROD2	NM_001033086.1	intron
rs11645280	16	65033116	G	A	0.201942	0.19696	0.9988	0.001406	0.997743	CDH5	NM_001795.2	flanking_3UTR
rs2073199	22	41605194	G	A	0.216418	0.12722	0.999	0.001414	0.997743	PACSIN2	NM_007229.1	intron
rs4668535	2	7341604	C	T	0.25763	0.0642	0.9996	0.001414	0.997743	LOC644232	XR_016655.1	flanking_3UTR
rs1766643	1	53674425	C	T	0.121561	0.01654	0.9992	0.001415	0.997743	FLJ40434	NR_002314.1	flanking_5UTR
rs7685472	4	158706541	A	G	0.258934	0.05036	1	0.001427	0.997743	LOC729937	XM_001131838.1	flanking_3UTR
rs8077928	17	52657724	T	C	0.499129	0.51876	0.9996	0.001427	0.997743	MSI2	NM_138962.2	flanking_5UTR
rs10503310	8	5358347	T	G	0.181879	2.94316	0.9995	0.001428	0.997743	LOC392180	XR_016489.1	flanking_5UTR
rs4246027	5	151005809	G	T	0.493718	0.01582	0.996	0.001429	0.997743	SPARC	NM_003118.2	flanking_3UTR
rs4263839	9	116606261	A	G	0.226564	0.06434	1	0.001432	0.997743	TNFSF15	NM_005118.2	intron
rs1929779	6	40910958	T	G	0.399136	0.15398	0.9969	0.001432	0.997743	UNC5CL	NM_173561.1	flanking_3UTR
rs11745819	5	111289502	T	C	0.078026	0.674852	1	0.001434	0.997743	C5orf13	NM_004772.1	flanking_5UTR
rs10900174	10	44992904	A	G	0.309142	5.24468	0.9984	0.001434	0.997743	LOC441553	XR_016456.1	flanking_3UTR
rs1862893	2	45399610	T	G	0.491597	3.199	0.9996	0.001435	0.997743	LOC730059	XM_001132258.1	flanking_3UTR
rs6823471	4	181800198	G	A	0.1288	1.41956	0.9996	0.001435	0.997743	LOC643179	XM_926546.1	flanking_5UTR
rs1787872	18	13779776	G	A	0.051349	0.01061	0.9943	0.001437	0.997743	RNMT	NM_003799.1	flanking_3UTR
rs7082124	10	14617410	G	A	0.08568	1.11898	0.9972	0.001438	0.997743	FAM107B	NM_031453.2	intron
rs17678088	2	74905331	A	G	0.073226	0.010982	0.9988	0.00144	0.997743	HK2	NM_000189.4	flanking_5UTR
rs12636974	3	138302292	A	G	0.24693	1.37892	0.999	0.001443	0.997743	NULL	NM_144717.2	flanking_3UTR
rs9532536	13	31276214	T	C	0.194238	0.0261	1	0.001446	0.997743	RXFP2	NM_130806.2	flanking_3UTR
rs7514543	1	198379700	G	A	0.389703	5.0498	1	0.001446	0.997743	NR5A2	NM_205860.1	intron
rs6756374	2	196295915	C	A	0.381734	1.56748	0.9972	0.001447	0.997743	SLC39A10	NM_020342.1	intron
rs10013783	4	37784206	G	A	0.44945	0.17256	0.9995	0.001448	0.997743	TBC1D1	NM_015173.2	intron
rs10490658	2	36989902	G	A	0.20272	1.48406	0.9992	0.00145	0.997743	STRN	NM_003162.2	intron
rs7152286	14	33346235	A	C	0.453413	1.1608	0.9968	0.001452	0.997743	NPAS3	NM_022123.1	flanking_3UTR
rs7988671	13	35851628	A	G	0.107393	2.95302	0.9992	0.001454	0.997743	LOC646871	XM_929830.2	flanking_3UTR
rs10796267	10	15332012	C	T	0.339029	0.01276	0.9988	0.001454	0.997743	C10orf38	NM_001010924.1	intron
rs6892053	5	145211814	T	G	0.200163	0.7593	0.9959	0.001456	0.997743	LOC643226	XM_926586.1	flanking_3UTR
rs3801615	7	83558710	T	C	0.489212	1.12318	0.9948	0.001458	0.997743	SEMA3A	NM_006080.1	intron
rs17088358	13	71110977	T	C	0.187982	0.091	1	0.001461	0.997743	DACH1	NM_080759.3	intron
rs4883197	12	8960471	G	A	0.056418	1.13616	0.9974	0.001461	0.997743	PHC1	NM_004426.2	intron
rs4915650	1	63962526	C	T	0.151913	0.60358	0.9988	0.001461	0.997743	LOC646051	XM_933368.1	flanking_3UTR
rs16843438	2	241786375	T	C	0.069232	1.8886	0.9984	0.001462	0.997743	TMEM16G	NM_001001891.1	intron
rs9812457	3	44358823	G	T	0.36525	0.2601	0.9995	0.001463	0.997743	C3orf23	NM_173826.1	intron
rs11821781	11	16324326	G	A	0.361102	1.08354	0.9953	0.001463	0.997743	SOX6	NM_033326.2	intron
rs3781001	10	127696018	T	C	0.267998	0.69548	0.9992	0.001467	0.997743	ADAM12	NM_003474.3	intron
rs953654	1	63321870	C	T	0.404682	0.01674	0.9992	0.001469	0.997743	LOC199897	XM_117152.3	flanking_5UTR
rs804946	14	85889426	A	G	0.219005	1.3232	0.9996	0.00147	0.997743	LOC283584	XM_211108.4	flanking_5UTR
rs11602160	11	1121998	C	T	0.438628	2.1251	0.9995	0.001471	0.997743	NULL	XR_016172.1	flanking_5UTR
rs2589487	17	951464	A	G	0.351173	0.14134	0.9995	0.001471	0.997743	ABR	NM_021962.2	intron
rs1992434	2	235284466	T	C	0.116225	1.53044	0.9938	0.001473	0.997743	ARL4C	NM_005737.3	flanking_5UTR
rs4670582	2	36749232	A	C	0.311613	0.03532	0.9974	0.001473	0.997743	VIT	NM_053276.2	flanking_5UTR
rs743927	6	118587642	A	G	0.445012	1.43584	0.9984	0.001475	0.997743	SLC35F1	NM_001029858.1	intron
rs11735072	4	65075228	C	A	0.072857	0.062476	1	0.001477	0.997743	LOC391657	XR_016604.1	flanking_3UTR
rs10032135	4	65086001	G	T	0.072892	0.088436	0.998	0.001477	0.997743	LOC391657	XR_016604.1	flanking_3UTR
rs2077054	13	45386344	G	C	0.346884	0.18254	0.9974	0.001477	0.997743	ZC3H13	NM_015070.2	flanking_3UTR
rs17188399	2	205739367	G	A	0.139139	0.03104	0.9988	0.001477	0.997743	PARD3B	NM_057177.4	intron
rs3103950	3	197018339	G	A	0.418406	0.71484	0.9979	0.001478	0.997743	MUC4	NM_018406.2	intron
rs1033549	20	19219940	G	T	0.460315	0.01996	0.9992	0.001478	0.997743	SLC24A3	NM_020689.3	intron
rs17114947	14	29098162	A	G	0.088062	0.362024	0.9984	0.001479	0.997743	PRKD1	NM_002742.1	flanking_3UTR
rs7995153	13	72508060	T	C	0.10479	0.006422	1	0.00148	0.997743	PIBF1	NM_006346.2	flanking_3UTR
rs6782593	3	5087987	A	C	0.429051	1.07508	0.9996	0.001481	0.997743	ARL8B	NM_018184.2	flanking_5UTR
rs34078369	17	3077071	C	A	0.060128	0.068306	0.999	0.001481	0.997743	OR1A1	NM_014565.1	flanking_3UTR
rs1888230	13	93301873	T	C	0.336181	0.09162	0.9984	0.00149	0.997743	GPC6	NM_005708.2	intron
rs307739	8	142261751	T	C	0.491851	0.41464	0.998	0.00149	0.997743	DENND3	NM_014957.2	intron
rs650371	10	11239820	T	G	0.315605	0.057	0.9996	0.00149	0.997743	CUGBP2	NM_001025076.1	flanking_5UTR
rs6981280	8	118978548	C	A	0.219923	2.86588	0.9907	0.001491	0.997743	EXT1	NM_000127.2	intron
rs11112153	12	103587052	C	T	0.141082	0.064632	0.999	0.001491	0.997743	CHST11	NM_018413.2	intron
rs9644872	9	27935758	G	A	0.396943	0.24712	0.9996	0.001493	0.997743	LINGO2	NM_152570.1	flanking_3UTR
rs16982747	2	16812907	A	C	0.057595	2.84843	1	0.001493	0.997743	FAM49A	NM_030797.1	flanking_5UTR
rs10992535	9	94727920	G	T	0.185082	0.1991	0.9984	0.001495	0.997743	LOC642959	XR_016269.1	flanking_3UTR
rs3766794	1	53364051	A	G	0.316869	0.01444	0.9972	0.001495	0.997743	SLC1A7	NM_006671.3	intron
rs2717886	7	25141222	C	T	0.172147	0.08776	1	0.001495	0.997743	C7orf31	NM_138811.3	3UTR
rs13122070	4	156283177	C	A	0.43686	1.29194	0.9974	0.001498	0.997743	NPY2R	NM_000910.2	flanking_5UTR
rs287541	13	90627941	T	C	0.217518	0.4597	0.9936	0.001499	0.997743	LOC390419	XR_016107.1	flanking_3UTR
rs10984257	9	120647170	C	T	0.104713	0.010192	0.9988	0.0015	0.997743	LOC442434	XR_016936.1	flanking_3UTR
rs4684742	3	10888765	A	G	0.482323	0.59486	0.999	0.001502	0.997743	SLC6A11	NM_014229.1	intron
rs11100264	4	140902337	T	C	0.472788	0.07914	0.9984	0.001503	0.997743	MAML3	NM_018717.3	intron
rs13019275	2	114743055	T	G	0.383023	1.10974	0.998	0.001507	0.997743	LOC391428	XR_016980.1	intron
rs11082701	18	44536915	A	C	0.288626	0.91342	0.9992	0.001507	0.997743	KIAA0427	NM_014772.1	intron
rs4846448	1	216175439	G	A	0.382332	1.2024	0.999	0.001508	0.997743	SPATA17	NM_138796.2	flanking_3UTR
rs525216	4	12727267	C	T	0.246198	0.05358	0.9988	0.001509	0.997743	HSP90AB2P	NM_001014368.1	flanking_5UTR
rs11048434	12	9045199	A	G	0.413116	3.33158	1	0.00151	0.997743	KLRG1	NM_005810.3	intron
rs10498558	14	82459767	T	C	0.237454	0.03874	0.9948	0.00151	0.997743	LOC730105	XM_001132445.1	flanking_5UTR
rs7751804	6	40613826	G	T	0.275809	1.23638	0.9976	0.001515	0.997743	LOC729918	XM_001133975.1	flanking_3UTR
rs2291652	3	196963462	T	C	0.427412	0.53424	0.9968	0.001515	0.997743	MUC4	NM_018406.2	coding
rs7751845	6	124743263	A	G	0.414567	0.89958	0.9988	0.001516	0.997743	NKAIN2	NM_001040214.1	intron
rs1434779	8	69133714	G	T	0.335763	1.31286	0.9992	0.001516	0.997743	DEPDC2	NM_025170.4	intron
rs2259292	3	196986783	C	T	0.488681	2.609	0.999	0.001516	0.997743	MUC4	NM_004532.2	coding
rs6136659	20	19164527	C	T	0.443151	0.05084	0.9976	0.001517	0.997743	SLC24A3	NM_020689.3	intron
rs487111	1	236126490	T	G	0.200881	4.55774	0.9984	0.001517	0.997743	ZP4	NM_021186.2	flanking_5UTR
rs16948066	17	13388867	C	T	0.10822	0.032274	1	0.001518	0.997743	HS3ST3A1	NM_006042.1	intron
rs11677044	2	235264642	A	C	0.171973	0.01708	0.9992	0.001519	0.997743	ARL4C	NM_005737.3	flanking_5UTR
rs4451969	16	11291020	C	T	0.364181	1.09602	0.9976	0.001528	0.997743	PRM1	NM_002761.1	flanking_5UTR
rs4682953	3	42200955	G	T	0.204728	1.00574	0.9992	0.001529	0.997743	TRAK1	NM_014965.2	intron
rs2210914	1	155940252	T	C	0.127642	0.2185	0.9992	0.001531	0.997743	FCRL3	NM_052939.3	flanking_5UTR
rs11706542	3	28303587	T	C	0.18915	0.49968	0.9992	0.001532	0.997743	C3orf68	NM_182523.1	intron
rs2744705	1	22376254	T	C	0.364262	0.56156	0.9943	0.001533	0.997743	WNT4	NM_030761.3	flanking_5UTR
rs17707436	8	9135177	A	G	0.195025	0.0406	0.9953	0.001533	0.997743	PPP1R3B	NM_024607.1	flanking_5UTR
rs2696879	7	134754200	G	T	0.386152	0.6978	0.9984	0.001533	0.997743	CNOT4	NM_001008225.1	intron
rs6045946	20	19202848	C	T	0.390789	0.21902	0.9976	0.001534	0.997743	SLC24A3	NM_020689.3	intron
rs3790170	20	19202573	A	G	0.388007	0.00274	0.9995	0.001534	0.997743	SLC24A3	NM_020689.3	intron
rs5759691	22	21973530	T	G	0.088129	0.08222	0.9995	0.001534	0.997743	BCR	NM_004327.3	intron
rs1397299	8	14628658	C	T	0.361993	0.38528	0.9995	0.001535	0.997743	SGCZ	NM_139167.2	intron
rs2168692	4	125468452	T	C	0.141019	8.48462	1	0.001535	0.997743	LOC645773	XR_016928.1	flanking_3UTR
rs4973500	2	232603692	A	G	0.122439	0.167338	0.999	0.001537	0.997743	DIS3L2	NM_152383.2	intron
rs7042753	9	87291493	T	C	0.336884	4.2433	0.998	0.00154	0.997743	AGTPBP1	NM_015239.1	flanking_3UTR
rs4801655	19	60669721	A	G	0.169941	0.512	0.9976	0.001541	0.997743	LOC729957	XM_001131877.1	flanking_5UTR
rs11064195	12	6424446	A	G	0.11143	1.46301	0.9974	0.001543	0.997743	CD27	NM_001242.3	5UTR
rs16995069	22	45022438	T	G	0.052085	0.088404	0.9995	0.001543	0.997743	LOC150383	NM_001008917.1	intron
rs2311318	10	45004072	A	G	0.361341	1.8	0.992	0.001544	0.997743	LOC441553	XR_016456.1	intron
rs8034215	15	55521306	G	A	0.177227	0.12198	0.9996	0.001545	0.997743	CGNL1	NM_032866.3	intron
rs10505315	8	118636231	A	C	0.15423	0.2243	1	0.001546	0.997743	MED30	NM_080651.1	flanking_3UTR
rs755982	8	118643130	T	C	0.154138	0.22458	1	0.001546	0.997743	MED30	NM_080651.1	flanking_3UTR
rs10505057	8	105284861	A	G	0.060614	1.40093	1	0.001548	0.997743	RIMS2	NM_014677.2	intron
rs1981303	1	188357975	C	A	0.229155	0.9332	0.9972	0.001548	0.997743	FAM5C	NM_199051.1	intron
rs1193158	1	7532091	G	T	0.074247	0.157294	0.998	0.001551	0.997743	CAMTA1	NM_015215.1	intron
rs9400992	6	117649173	C	T	0.413561	0.06008	0.998	0.001551	0.997743	VGLL2	NM_153453.1	flanking_5UTR
rs2295136	14	88004455	A	G	0.199602	1.79814	0.9984	0.001551	0.997743	PTPN21	NM_007039.2	intron
rs17733217	20	50656111	G	A	0.147389	0.06448	0.999	0.001555	0.997743	LOC728801	XM_001128523.1	flanking_3UTR
rs10034367	4	19150806	T	C	0.0699	0.00971	1	0.001558	0.997743	LOC645174	XR_017157.1	flanking_5UTR
rs7700114	4	19135089	C	T	0.069569	0.073536	0.999	0.001558	0.997743	LOC645174	XR_017157.1	flanking_5UTR
rs6075996	20	236922	G	A	0.309823	0.11938	0.9984	0.001559	0.997743	ZCCHC3	NM_033089.6	flanking_3UTR
rs4554223	5	19668827	T	C	0.303691	0.01516	0.9988	0.001559	0.997743	CDH18	NM_004934.2	intron
rs6082266	20	20906719	T	C	0.057585	1.55033	0.9984	0.001562	0.997743	LOC728669	XR_015768.1	flanking_5UTR
rs906864	2	30335603	T	C	0.259808	0.662	1	0.001563	0.997743	LBH	NM_030915.1	3UTR
rs2325510	13	72887581	G	A	0.084332	0.325886	0.9992	0.001564	0.997743	LOC647279	XM_930341.1	flanking_5UTR
rs4854895	3	133463490	G	T	0.429385	0.23188	0.9996	0.001565	0.997743	LOC729677	XR_015625.1	flanking_5UTR
rs208485	6	66982375	A	G	0.150494	0.33444	1	0.00157	0.997743	RCADH5	XM_926158.2	flanking_5UTR
rs4999658	2	117536585	T	C	0.35232	3.59336	0.999	0.00157	0.997743	DDX18	NM_006773.3	flanking_5UTR
rs17808461	17	28417815	T	C	0.140793	0.9175	0.9988	0.001571	0.997743	ACCN1	NM_183377.1	intron
rs2881015	4	110089618	G	A	0.46585	1.00564	0.9968	0.001571	0.997743	COL25A1	NM_198721.1	intron
rs1347700	4	173857509	T	G	0.466211	0.17998	0.9992	0.001573	0.997743	GALNT17	NM_001034845.1	intron
rs6596681	5	98446643	G	A	0.237504	1.20442	0.9988	0.001574	0.997743	CHD1	NM_001270.2	flanking_5UTR
rs3129831	6	30342606	T	A	0.097551	0.373336	1	0.001574	0.997743	FLJ45422	NM_001004349.1	3UTR
rs2358693	3	22549173	G	T	0.156824	0.04612	1	0.001577	0.997743	LOC728516	XM_001131466.1	flanking_5UTR
rs12912369	15	68293870	G	A	0.274517	1.0014	0.9974	0.001577	0.997743	LOC646574	XM_933715.1	flanking_5UTR
rs7234113	18	44535674	T	C	0.102041	0.0317	1	0.001578	0.997743	KIAA0427	NM_014772.1	intron
rs10891592	11	113125842	C	T	0.329533	0.00852	0.9984	0.001579	0.997743	ZW10	NM_004724.2	intron
rs2259419	3	196990196	G	A	0.490033	6.11848	0.992	0.00158	0.997743	MUC4	NM_018406.2	intron
rs9374202	6	111187826	C	T	0.138001	0.01747	1	0.001582	0.997743	CDC2L6	NM_015076.3	intron
rs7704909	5	25934678	C	T	0.271488	0.02998	0.9988	0.001583	0.997743	LOC729826	XM_001131447.1	flanking_3UTR
rs17072691	6	143858938	C	A	0.106273	0.0557	0.9979	0.001583	0.997743	FUCA2	NM_032020.3	intron
rs1003532	21	34756500	G	A	0.090427	1.73353	0.999	0.001583	0.997743	KCNE1	NM_000219.2	intron
rs7901487	10	53459394	C	T	0.369533	2.57514	0.9952	0.001584	0.997743	PRKG1	NM_006258.1	intron
rs289386	15	83382393	C	T	0.374198	0.28082	0.9996	0.001587	0.997743	PDE8A	NM_173454.1	intron
rs2065712	1	94248623	A	G	0.212226	0.00438	0.9996	0.001588	0.997743	ABCA4	NM_000350.1	intron
rs7815832	8	4799844	A	C	0.183239	4.13498	0.994	0.001589	0.997743	CSMD1	NM_033225.3	intron
rs573068	1	188979923	A	G	0.262012	0.72804	0.998	0.001591	0.997743	FAM5C	NM_199051.1	flanking_5UTR
rs4141385	7	92693270	A	G	0.163097	3.69424	0.9995	0.001592	0.997743	LOC253012	NM_001039372.1	intron
rs11890171	2	111331237	A	G	0.079326	0.763786	0.9992	0.001593	0.997743	ACOXL	NM_018308.1	intron
rs2955587	8	8135489	A	G	0.364112	1.45212	0.9984	0.001595	0.997743	LOC729478	XM_001130392.1	intron
rs789490	6	150641254	T	G	0.379703	3.57318	0.9956	0.001595	0.997743	PPP1R14C	NM_030949.1	flanking_3UTR
rs2147896	10	100138166	T	C	0.41296	1.8039	0.9964	0.001596	0.997743	C10orf33	NM_032709.1	coding
rs1050015	6	160447170	A	C	0.093266	0.123934	0.9984	0.001597	0.997743	IGF2R	NM_000876.1	3UTR
rs740809	7	146398337	A	G	0.293773	0.126	0.9984	0.001598	0.997743	CNTNAP2	NM_014141.4	intron
rs7765276	6	159469377	A	G	0.166808	1.56034	0.9984	0.001599	0.997743	FNDC1	NM_032532.1	flanking_5UTR
rs3790181	20	19252077	T	G	0.434662	0.22632	0.9988	0.001599	0.997743	SLC24A3	NM_020689.3	intron
rs10067091	5	150030799	G	A	0.067285	1.40945	0.9995	0.0016	0.997743	MYOZ3	NM_133371.2	intron
rs9951577	18	23794966	G	A	0.260347	0.02368	0.9988	0.001601	0.997743	CDH2	NM_001792.2	intron
rs7635429	3	190401158	T	C	0.087138	0.119218	0.9976	0.001601	0.997743	FAM79B	NM_198485.1	intron
rs7848647	9	116608867	T	C	0.226727	0.06454	0.9995	0.001603	0.997743	TNFSF15	NM_005118.2	flanking_5UTR
rs2034648	2	236622561	C	T	0.250321	0.4712	0.9976	0.001604	0.997743	CENTG2	NM_014914.3	coding
rs735679	2	88178921	G	A	0.082668	2.46058	0.9992	0.001605	0.997743	SMYD1	NM_198274.2	intron
rs1866946	2	88183626	T	G	0.0822	2.51719	0.999	0.001605	0.997743	SMYD1	NM_198274.2	intron
rs894198	2	88183452	A	C	0.082592	2.45537	0.9992	0.001605	0.997743	SMYD1	NM_198274.2	intron
rs894197	2	88183675	T	C	0.0822	2.51719	0.9995	0.001605	0.997743	SMYD1	NM_198274.2	intron
rs940033	8	8627966	G	A	0.132604	1.95786	0.9984	0.001605	0.997743	CLDN23	NM_194284.1	flanking_3UTR
rs753012	8	9019806	G	A	0.437645	0.93478	0.9996	0.001608	0.997743	PPP1R3B	NM_024607.1	flanking_3UTR
rs16948633	17	13684155	G	A	0.052569	1.08522	1	0.001609	0.997743	COX10	NM_001303.2	flanking_5UTR
rs13090296	3	28258740	T	C	0.174846	1.12084	0.9984	0.001612	0.997743	C3orf68	NM_182523	flanking_5UTR
rs4895643	6	144813538	A	G	0.491183	0.28904	0.9992	0.001612	0.997743	UTRN	NM_007124.1	intron
rs7202717	16	74132911	A	G	0.100058	2.95671	0.9984	0.001613	0.997743	CHST5	NM_012126.1	intron
rs9872416	3	77588395	T	C	0.294855	0.79108	0.9988	0.001614	0.997743	ROBO2	NM_002942.1	intron
rs11816315	10	129524574	G	A	0.123295	4.90106	0.9972	0.001615	0.997743	CLRN3	NM_152311.1	flanking_3UTR
rs9513682	13	99380501	G	A	0.127043	0.00166	0.9984	0.001615	0.997743	CLYBL	NM_138280.3	flanking_3UTR
rs11915439	3	147858403	A	G	0.345882	0.0619	0.9995	0.001615	0.997743	PLSCR5	XM_371670.4	flanking_5UTR
rs12262099	10	85982370	T	G	0.194391	0.04374	1	0.001616	0.997743	LRIT1	NM_015613.1	coding
rs12986593	2	168550293	A	G	0.08299	0.033726	0.9995	0.001617	0.997743	STK39	NM_013233.1	intron
rs1387329	4	169537783	G	A	0.055031	0.487918	0.9984	0.001617	0.997743	DDX60L	XM_930969.2	intron
rs2099107	16	55502288	C	T	0.261677	0.96218	0.9992	0.001618	0.997743	SLC12A3	NM_000339.1	intron
rs6490121	12	116192578	A	G	0.451963	1.75142	0.9992	0.001619	0.997743	NOS1	NM_000620.1	intron
rs11237798	11	78742230	G	A	0.103906	1.56542	0.9988	0.001621	0.997743	LOC729746	XM_001131186.1	flanking_5UTR
rs716909	10	130865989	G	A	0.335593	0.18322	0.9976	0.001621	0.997743	hCG_1795091	XM_001127203.1	flanking_3UTR
rs4296412	2	64942795	T	C	0.26177	0.6035	0.9984	0.001621	0.997743	LOC400958	XM_379100.4	flanking_3UTR
rs9876553	3	162469852	A	C	0.162942	0.325	0.9992	0.001621	0.997743	NMD3	NM_015938.2	flanking_3UTR
rs664517	5	111315843	G	A	0.102653	0.016416	0.9988	0.001622	0.997743	C5orf13	NM_004772.1	flanking_5UTR
rs6862868	5	167762470	T	C	0.301798	0.14004	0.9992	0.001625	0.997743	WWC1	NM_015238.1	intron
rs2906207	7	80898006	C	T	0.431378	1.6665	0.9995	0.001625	0.997743	HGF	NM_001010932.1	flanking_3UTR
rs2900274	9	131310127	T	C	0.388573	1.37626	0.9992	0.001628	0.997743	LOC729805	XM_001131375.1	flanking_5UTR
rs10508892	10	45016707	C	T	0.303554	3.51028	0.9907	0.001628	0.997743	LOC441553	XR_016456.1	flanking_5UTR
rs7914816	10	45010763	C	T	0.305865	4.0449	1	0.001628	0.997743	LOC441553	XR_016456.1	intron
rs7111825	11	113201863	C	T	0.3275	0.04674	0.998	0.001629	0.997743	USP28	NM_020886.2	intron
rs7182648	15	55518865	T	C	0.16142	0.1079	0.9988	0.001632	0.997743	CGNL1	NM_032866.3	coding
rs11547316	15	73696858	G	A	0.107692	0.013778	1	0.001635	0.997743	SNUPN	NM_005701.2	coding
rs11634828	15	73706250	A	G	0.109	0.004026	1	0.001635	0.997743	SNUPN	NM_005701.2	flanking_5UTR
rs6718188	2	174469857	T	G	0.2896	2.61746	0.9996	0.001635	0.997743	LOC644056	XM_927299.2	intron
rs4436748	15	27378171	A	G	0.054429	0.233882	0.998	0.001637	0.997743	NDNL2	NM_138704.2	flanking_5UTR
rs17076657	13	31269361	G	A	0.190278	0.1293	1	0.001638	0.997743	RXFP2	NM_130806.2	coding
rs6762119	3	59900311	G	T	0.109582	0.713548	0.9996	0.001639	0.997743	FHIT	NM_002012.1	intron
rs481126	2	31731747	T	C	0.42412	0.19226	0.9974	0.001641	0.997743	SRD5A2	NM_000348.2	flanking_5UTR
rs17022417	12	93289627	G	A	0.158878	0.0495	1	0.001641	0.997743	CCDC41	NM_016122.1	intron
rs10875708	12	46620017	G	A	0.127064	0.0114	0.9992	0.001642	0.997743	TMEM106C	NM_024056.2	flanking_5UTR
rs11745155	5	19697385	G	A	0.332143	0.01054	0.999	0.001643	0.997743	CDH18	NM_004934	intron
rs10109510	8	65044623	C	T	0.244438	0.33516	0.9988	0.001643	0.997743	LOC729415	XM_001130194.1	flanking_3UTR
rs7823296	8	10815956	G	A	0.30688	1.19612	0.9891	0.001644	0.997743	XKR6	NM_173683.3	intron
rs2253813	10	13328221	T	C	0.20709	0.04244	0.9972	0.001644	0.997743	C10orf49	NM_145314.1	flanking_5UTR
rs6925398	6	81547460	A	G	0.161389	0.44772	0.9979	0.001645	0.997743	LOC442232	XR_016559.1	flanking_5UTR
rs1597575	12	16147370	A	C	0.423633	0.1353	0.9984	0.00165	0.997743	DERA	NM_015954.1	flanking_3UTR
rs7804363	7	83560627	A	G	0.488445	1.15894	0.9988	0.001651	0.997743	SEMA3A	NM_006080.1	intron
rs10404960	19	18920485	A	G	0.234754	0.01998	0.9938	0.001653	0.997743	HOMER3	NM_004838.2	flanking_5UTR
rs835490	12	103586571	T	C	0.425474	0.71868	0.999	0.001653	0.997743	CHST11	NM_018413.2	intron
rs835492	12	103586712	G	A	0.425276	0.75954	0.999	0.001653	0.997743	CHST11	NM_018413.2	intron
rs4900842	14	47962656	A	G	0.228923	0.06544	0.9996	0.001655	0.997743	LOC729295	XM_001129870.1	flanking_5UTR
rs189492	5	19645595	T	C	0.311603	0.90966	0.9964	0.001656	0.997743	CDH18	NM_004934.2	intron
rs6924865	6	26629332	A	G	0.408645	0.23188	0.9959	0.001656	0.997743	BTN1A1	NM_001732.1	flanking_3UTR
rs1592411	6	29591890	A	G	0.330067	0.00498	0.9984	0.001657	0.997743	LOC729653	XM_001130923.1	flanking_3UTR
rs1123038	9	15421326	C	T	0.085247	0.003226	0.9976	0.001658	0.997743	SNAPC3	NM_001039697.1	intron
rs7247514	19	14950173	G	A	0.491825	0.88208	0.9992	0.001658	0.997743	SLC1A6	NM_005071.1	flanking_5UTR
rs2826838	21	21730454	T	C	0.098155	0.129326	0.9984	0.001659	0.997743	NCAM2	NM_004540.2	intron
rs7136740	12	97074265	C	T	0.411346	0.70004	1	0.00166	0.997743	LOC121456	XR_016411.1	flanking_3UTR
rs6135343	20	15060292	T	C	0.232657	0.05236	0.998	0.001661	0.997743	MACROD2	NM_001033087.1	intron
rs12188036	5	19665109	A	G	0.307529	0.83422	0.9995	0.001663	0.997743	CDH18	NM_004934.2	intron
rs350668	5	19652429	A	G	0.30628	1.0831	0.9995	0.001663	0.997743	CDH18	NM_004934.2	intron
rs4629602	5	19667976	C	T	0.3073	0.83334	0.999	0.001663	0.997743	CDH18	NM_004934.2	intron
rs2738793	16	74138583	C	T	0.133126	1.81912	0.999	0.001668	0.997743	CHST5	NM_012126.1	flanking_5UTR
rs3793239	7	158610760	G	T	0.294052	0.15002	0.9995	0.00167	0.997743	VIPR2	NM_003382.3	intron
rs3741301	11	116136601	G	A	0.246237	0.01552	0.9988	0.00167	0.997743	BUD13	NM_032725.2	intron
rs10497549	2	180312681	C	A	0.112857	0.00382	0.998	0.00167	0.997743	ZNF385B	NM_152520.3	intron
rs9538627	13	33266609	G	A	0.378086	1.10322	0.9996	0.00167	0.997743	RFC3	NM_002915.2	flanking_5UTR
rs9447086	6	74741057	T	C	0.12295	0.006164	0.999	0.001671	0.997743	CD109	NM_133493.1	flanking_3UTR
rs12661585	6	96142131	G	A	0.121081	0.28512	0.9988	0.001671	0.997743	MANEA	NM_024641.2	intron
rs540375	5	152858920	C	T	0.144481	0.01402	0.9972	0.001672	0.997743	GRIA1	NM_000827.2	intron
rs1790004	6	162302229	A	G	0.201867	0.97928	0.9992	0.001674	0.997743	PARK2	NM_004562.1	intron
rs10793277	11	77427265	A	G	0.371084	1.76666	0.9995	0.001674	0.997743	KCTD14	NM_023930.2	flanking_5UTR
rs12537409	7	150773851	C	T	0.242407	0.5259	0.998	0.001678	0.997743	CRYGN	NM_144727.1	flanking_5UTR
rs2811173	1	97764845	G	A	0.354743	4.47262	1	0.001678	0.997743	DPYD	NM_000110.2	intron
rs4682937	3	42200203	G	T	0.24796	1.11844	0.9984	0.001682	0.997743	TRAK1	NM_014965.2	intron
rs11607834	11	112966890	A	C	0.123145	0.17266	0.9988	0.001682	0.997743	TMPRSS5	NM_030770.1	flanking_3UTR
rs1505229	2	77443409	T	C	0.242954	1.3296	0.998	0.001683	0.997743	LRRTM4	NM_024993.3	flanking_3UTR
rs10056269	5	111269250	C	T	0.077162	0.070248	0.9953	0.001684	0.997743	C5orf13	NM_004772.1	flanking_5UTR
rs11981826	7	144765750	T	C	0.065634	0.350678	0.9992	0.001685	0.997743	LOC643308	XR_016420.1	flanking_5UTR
rs17150478	8	9678444	G	A	0.183023	0.06462	0.9992	0.00169	0.997743	TNKS	NM_003747.2	flanking_3UTR
rs1438339	3	29457050	T	C	0.352495	0.13406	1	0.001691	0.997743	RBMS3	NM_001003792.1	intron
rs778816	5	152948351	A	G	0.348591	4.19754	0.998	0.001691	0.997743	GRIA1	NM_000827.2	intron
rs2345661	7	5869509	T	G	0.313688	0.07612	0.9974	0.001691	0.997743	ZNF815	XM_928774.2	flanking_3UTR
rs3181147	10	6048160	A	G	0.058995	1.95677	0.9995	0.001692	0.997743	IL15RA	NM_172200.1	coding
rs12129366	1	212643724	A	G	0.08629	0.927628	0.9984	0.001693	0.997743	PTPN14	NM_005401.3	intron
rs10417540	19	39704207	T	C	0.202751	1.49322	0.999	0.001695	0.997743	WTIP	XM_059037.8	flanking_3UTR
rs10839753	11	7242998	C	T	0.301537	0.14944	1	0.001697	0.997743	SYT9	NM_175733	flanking_5UTR
rs1469598	9	115956752	T	C	0.495275	0.0678	0.9992	0.001697	0.997743	COL27A1	NM_032888.2	flanking_5UTR
rs9791719	7	8764262	G	T	0.238798	0.02342	0.9968	0.0017	0.997743	NXPH1	NM_152745.2	flanking_3UTR
rs6085297	20	5791479	T	C	0.132948	0.98834	0.9988	0.0017	0.997743	C20orf196	NM_152504.2	intron
rs17120280	11	116447342	A	G	0.302306	0.00402	0.998	0.0017	0.997743	KIAA0999	NM_025164.3	intron
rs492620	5	141394644	A	G	0.185178	0.53322	0.9992	0.001701	0.997743	GNPDA1	NM_005471.3	flanking_5UTR
rs903244	5	2968301	A	C	0.269305	0.14706	0.999	0.001702	0.997743	C5orf38	NM_178569.2	flanking_3UTR
rs381139	16	84487901	C	T	0.055996	1.60903	0.9995	0.001703	0.997743	IRF8	NM_002163.2	flanking_5UTR
rs7521970	1	59528810	T	C	0.315785	1.99676	1	0.001704	0.997743	FLJ10986	NM_018291.2	flanking_5UTR
rs8179547	2	68917736	T	G	0.322435	0.00626	0.994	0.001708	0.997743	ARHGAP25	NM_014882.2	flanking_3UTR
rs560687	9	112690868	G	A	0.45263	0.559	0.9992	0.001713	0.997743	EDG2	NM_057159.2	intron
rs8099153	18	11765522	A	G	0.073531	0.02835	1	0.001713	0.997743	GNAL	NM_002071.1	intron
rs11872939	18	11772521	A	G	0.073531	0.02835	1	0.001713	0.997743	GNAL	NM_002071.1	intron
rs4841471	8	10889574	A	G	0.254689	1.12286	0.9995	0.001714	0.997743	XKR6	NM_173683.3	flanking_5UTR
rs8067676	17	13745153	G	T	0.212784	0.11262	0.9936	0.001716	0.997743	COX10	NM_001303.2	flanking_5UTR
rs827271	10	72393872	C	T	0.307598	0.02564	0.998	0.001716	0.997743	PCBD1	NM_000281.2	flanking_5UTR
rs208517	6	67003761	C	A	0.152204	0.55758	0.998	0.001717	0.997743	RCADH5	XM_926158.2	flanking_5UTR
rs3825942	15	72006635	T	C	0.145231	0.701446	0.9984	0.001718	0.997743	LOXL1	NM_005576.2	coding
rs11084425	19	61390359	G	A	0.091523	0.407004	0.9974	0.001718	0.997743	GALP	NM_033106.1	flanking_3UTR
rs2976909	8	8384100	T	C	0.314806	1.03042	0.9996	0.001719	0.997743	PRAGMIN	XM_291277.5	flanking_5UTR
rs4648633	1	2310562	C	T	0.120537	0.1586	0.9944	0.001719	0.997743	MORN1	NM_024848.1	intron
rs12948014	17	48703452	A	G	0.234933	1.98536	0.998	0.001721	0.997743	LOC729283	XM_001129833.1	flanking_3UTR
rs16953119	17	48713439	T	C	0.235003	2.06492	0.9976	0.001721	0.997743	LOC729283	XM_001129833.1	flanking_3UTR
rs2920041	15	99051925	A	G	0.166963	0.3697	0.9996	0.001721	0.997743	ASB7	NM_198243.1	flanking_3UTR
rs1288597	1	53676628	G	A	0.115317	0.010422	1	0.001721	0.997743	FLJ40434	NR_002314.1	flanking_5UTR
rs13266818	8	4819673	C	T	0.342536	0.11316	0.9964	0.001723	0.997743	CSMD1	NM_033225.3	intron
rs4959171	6	2307741	G	A	0.359073	0.37092	0.9984	0.001723	0.997743	GMDS	NM_001500.2	flanking_5UTR
rs217541	19	59135678	A	G	0.076202	0.029238	0.9992	0.001725	0.997743	CACNG7	NM_031896.3	intron
rs7150058	14	71370952	T	G	0.110823	5.38204	1	0.001725	0.997743	SIPA1L1	NM_015556.1	flanking_3UTR
rs2250236	9	95417618	C	T	0.284685	0.07456	0.9984	0.001726	0.997743	PHF2	NM_024517.1	intron
rs4715476	6	54730244	G	A	0.216754	0.5386	0.9992	0.001728	0.997743	FAM83B	NM_001010872.1	flanking_5UTR
rs6693669	1	86060168	T	C	0.378805	2.49886	0.9992	0.001728	0.997743	COL24A1	NM_152890.4	intron
rs259724	13	45801474	G	A	0.097509	0.08271	0.9988	0.001729	0.997743	C13orf18	NM_025113.1	flanking_3UTR
rs10758915	9	7928795	T	G	0.101452	0.75758	0.9964	0.001731	0.997743	C9orf123	NM_033428.1	flanking_5UTR
rs7838833	8	10900174	G	A	0.25792	1.99496	0.9996	0.001734	0.997743	XKR6	NM_173683.3	flanking_5UTR
rs473075	11	125440056	A	G	0.477998	2.4642	0.9974	0.001734	0.997743	LOC729561	XR_015592.1	flanking_5UTR
rs12999197	2	54905331	T	C	0.400664	0.1851	0.9988	0.001737	0.997743	FLJ42562	NM_001039753.1	flanking_5UTR
rs11080224	17	28828845	G	A	0.268411	2.47818	0.9976	0.001737	0.997743	ACCN1	NM_183377.1	flanking_5UTR
rs9427811	1	190142375	G	A	0.088045	2.30211	0.9976	0.00174	0.997743	RGS18	NM_130782.2	flanking_5UTR
rs4492445	9	71189984	C	T	0.305775	1.10622	0.998	0.001741	0.997743	C9orf61	NM_004816.2	intron
rs3762433	1	161575898	A	G	0.081664	0.552572	0.9995	0.001743	0.997743	NUF2	NM_031423.2	intron
rs7349378	2	174481174	T	C	0.293011	2.1646	0.9932	0.001744	0.997743	SP3	NM_001017371.3	flanking_3UTR
rs6665815	1	158720086	A	G	0.431777	0.5509	0.9964	0.001745	0.997743	SLAMF6	NM_052931.3	flanking_3UTR
rs374511	2	80083638	G	A	0.485863	0.12916	0.9996	0.001747	0.997743	CTNNA2	NM_004389.2	flanking_3UTR
rs16832656	1	188942159	A	G	0.281289	0.80762	0.998	0.001747	0.997743	FAM5C	NM_199051.1	flanking_5UTR
rs289389	15	83376048	C	T	0.41203	0.24856	0.9988	0.001748	0.997743	PDE8A	NM_173454.1	intron
rs11601692	11	113006031	T	C	0.1307	1.31244	0.9988	0.001748	0.997743	TMPRSS5	NM_030770.1	flanking_3UTR
rs6696281	1	892967	T	C	0.156746	4.36812	1	0.00175	0.997743	PLEKHN1	NM_032129.1	intron
rs682869	15	96002230	A	G	0.353879	2.73452	0.9992	0.001751	0.997743	ARRDC4	NM_183376.1	flanking_5UTR
rs7130988	11	1119721	C	T	0.440236	1.40518	1	0.001753	0.997743	NULL	XR_016172.1	flanking_5UTR
rs11873019	18	13897526	T	C	0.436743	0.12578	0.9979	0.001754	0.997743	MC2R	NM_000529.2	intron
rs12961044	18	13885690	A	G	0.43739	0.1273	0.9984	0.001754	0.997743	MC2R	NM_000529.2	intron
rs7655700	4	110040952	C	A	0.367836	0.89174	0.9996	0.001754	0.997743	COL25A1	NM_032518.2	intron
rs4797827	18	13899407	T	C	0.436532	0.17866	0.999	0.001754	0.997743	MC2R	NM_000529.2	intron
rs7781291	7	41218780	A	G	0.2811	0.237	0.9996	0.001754	0.997743	LOC730197	XM_001132885.1	flanking_3UTR
rs13165807	5	171193524	T	C	0.352146	4.24756	0.9988	0.001755	0.997743	LOC644994	XM_928062.2	flanking_3UTR
rs4140454	20	19175638	C	T	0.383131	0.0431	0.9984	0.001755	0.997743	SLC24A3	NM_020689.3	intron
rs11199714	10	122774261	C	T	0.241458	0.16826	0.998	0.001757	0.997743	LOC646255	XR_017113.1	flanking_3UTR
rs10111409	8	133187664	A	G	0.458781	2.50558	0.9984	0.00176	0.997743	KCNQ3	NM_004519.2	flanking_3UTR
rs437649	17	4894448	G	T	0.097645	0.623696	0.9984	0.00176	0.997743	GPR172B	NM_017986.2	flanking_5UTR
rs1346787	2	55946116	A	G	0.423028	1.20262	0.9992	0.001761	0.997743	EFEMP1	NM_001039349.1	flanking_3UTR
rs10932738	2	218586563	T	C	0.111071	0.497072	0.9976	0.001763	0.997743	LOC729808	XM_001131386.1	flanking_5UTR
rs229677	14	64224588	A	C	0.083788	1.67674	0.9976	0.001765	0.997743	PLEKHG3	NM_015549.1	flanking_5UTR
rs12117597	1	105084370	C	T	0.279881	4.2378	0.9984	0.001767	0.997743	LOC642337	XR_016125.1	flanking_5UTR
rs6117726	20	7191540	C	T	0.337695	5.23144	0.9974	0.001767	0.997743	BMP2	NM_001200.2	flanking_3UTR
rs8042361	15	78459988	A	G	0.14829	0.05716	0.9992	0.001774	0.997743	LOC730126	XM_001132539.1	intron
rs17746363	8	118680815	T	C	0.156472	0.34186	1	0.001777	0.997743	MED30	NM_080651.1	flanking_3UTR
rs17292578	6	5671230	C	A	0.072234	0.46198	0.9988	0.001778	0.997743	FARS2	NM_006567.2	intron
rs13087774	3	28453411	A	G	0.187876	1.23426	1	0.001779	0.997743	ZCWPW2	NM_001040432	intron
rs3130405	6	30342131	T	C	0.096867	0.445854	1	0.001779	0.997743	FLJ45422	NM_001004349.1	3UTR
rs595987	20	10034954	G	A	0.390042	2.02056	0.9984	0.001782	0.997743	ANKRD5	NM_198798.1	flanking_3UTR
rs521538	1	94298211	A	G	0.416473	0.15704	1	0.001783	0.997743	ABCA4	NM_000350.1	intron
rs2717885	7	25140857	T	C	0.171425	0.0863	1	0.001783	0.997743	C7orf31	NM_138811.3	3UTR
rs2293055	12	116186267	A	G	0.071686	3.92845	0.9996	0.001784	0.997743	NOS1	NM_000620.1	intron
rs1635627	8	5594564	C	T	0.431143	0.9526	0.998	0.001784	0.997743	LOC392180	XR_016489.1	flanking_5UTR
rs9972533	15	73457132	T	C	0.139525	0.37382	0.9992	0.001785	0.997743	SIN3A	NM_015477.1	intron
rs1420444	20	15442313	G	A	0.419348	0.20566	0.9974	0.001787	0.997743	MACROD2	NM_001033086.1	intron
rs9356797	6	22265380	G	T	0.304878	3.28564	0.9972	0.001787	0.997743	LOC729177	XM_001129569.1	flanking_5UTR
rs6708456	2	241378666	T	C	0.304819	0.1909	0.9984	0.001788	0.997743	KIF1A	NM_004321.4	intron
rs17613838	11	113143387	C	T	0.123853	4.9866	0.9996	0.001792	0.997743	ZW10	NM_004724.2	intron
rs7201721	16	88586247	G	A	0.164062	2.1699	0.9968	0.001793	0.997743	AFG3L1	NM_001132.2	intron
rs4963579	12	24671124	T	C	0.47769	1.40694	0.9996	0.001794	0.997743	FLJ32894	NM_144667.1	flanking_5UTR
rs4972624	2	174527216	C	T	0.294118	2.6222	0.9984	0.001796	0.997743	SP3	NM_003111.3	intron
rs6106047	20	19176239	C	A	0.4489	0.20034	0.9984	0.001796	0.997743	SLC24A3	NM_020689.3	intron
rs10871704	18	68538432	C	T	0.451675	0.96808	0.9984	0.001796	0.997743	NETO1	NM_138966.2	flanking_3UTR
rs1518284	2	156390903	T	G	0.464371	0.31514	0.998	0.001798	0.997743	NR4A2	NM_173173.1	flanking_3UTR
rs2469643	8	133187935	A	G	0.412118	0.04536	0.9996	0.001798	0.997743	KCNQ3	NM_004519.2	flanking_3UTR
rs2064145	22	34300500	G	A	0.29981	0.7255	0.9995	0.001798	0.997743	RASD2	NM_014310.3	flanking_3UTR
rs12887697	14	33048410	G	A	0.19646	0.0025	0.9976	0.001799	0.997743	NPAS3	NM_022123.1	intron
rs4785211	16	48899004	G	A	0.363454	0.43846	0.99	0.0018	0.997743	ADCY7	NM_001114.2	intron
rs6436367	2	223593101	A	G	0.214755	2.45378	0.9972	0.001801	0.997743	KCNE4	NM_080671.1	flanking_5UTR
rs6928371	6	77997167	T	C	0.226395	0.6169	0.9996	0.001803	0.997743	HTR1B	NM_000863.1	flanking_3UTR
rs7677908	4	110031999	C	T	0.34804	0.62726	0.9992	0.001805	0.997743	COL25A1	NM_198721.1	intron
rs2984834	13	101265258	T	C	0.473821	0.19398	0.9959	0.001807	0.997743	LOC728123	XR_015369.1	flanking_3UTR
rs1960632	2	78480435	G	A	0.159933	0.242658	1	0.00181	0.997743	REG3G	NM_001008387.1	flanking_5UTR
rs7514417	1	25319976	G	A	0.231638	0.02766	0.9948	0.00181	0.997743	LOC391020	XR_017207.1	flanking_3UTR
rs11789268	9	116851026	C	T	0.072374	0.77208	0.9979	0.001811	0.997743	TNC	NM_002160.1	intron
rs6946219	7	89398189	C	T	0.238534	1.10764	0.9969	0.001811	0.997743	DPY19L2P4	XR_016777.1	flanking_5UTR
rs7956015	12	103577995	C	T	0.315337	0.75244	0.9996	0.001814	0.997743	CHST11	NM_018413.2	intron
rs6725973	2	170660583	C	T	0.087135	0.228752	0.9996	0.001814	0.997743	UBR3	NM_172070.2	flanking_3UTR
rs1354490	17	28765205	C	A	0.159054	1.14798	0.9988	0.001815	0.997743	ACCN1	NM_183377.1	flanking_5UTR
rs2121433	2	149274330	A	G	0.493862	1.02458	0.9992	0.001816	0.997743	EPC2	NM_015630.2	flanking_3UTR
rs1420416	5	171196582	A	G	0.331752	6.31016	0.9995	0.001816	0.997743	FBXW11	NM_033645.2	flanking_3UTR
rs11785919	8	118797555	A	G	0.249661	1.1769	0.9968	0.001817	0.997743	EXT1	NM_000127.2	flanking_3UTR
rs6503208	17	9331893	C	T	0.307356	0.22948	0.9948	0.001819	0.997743	STX8	NM_004853.1	flanking_3UTR
rs4942574	13	46223151	G	A	0.418612	0.00114	0.9984	0.001819	0.997743	LRCH1	NM_015116.1	flanking_3UTR
rs17596399	4	43055089	G	A	0.095034	0.289586	0.999	0.001822	0.997743	LOC441013	XR_016299.1	flanking_3UTR
rs10503697	8	20806792	T	C	0.187437	0.7421	0.9996	0.001822	0.997743	LOC646608	XM_929545.1	flanking_5UTR
rs3736781	6	26613341	G	A	0.414282	0.96214	0.9988	0.001825	0.997743	BTN1A1	NM_001732.1	coding
rs1606388	3	28309831	T	G	0.187251	0.5293	0.9988	0.001827	0.997743	C3orf68	NM_182523.1	intron
rs1867655	14	76007801	G	A	0.051525	0.33292	0.9988	0.001828	0.997743	ESRRB	NM_004452.2	intron
rs2016523	6	117646149	T	C	0.410291	0.03036	0.9992	0.001829	0.997743	VGLL2	NM_153453.1	flanking_5UTR
rs1322112	20	15052193	T	C	0.44891	0.62222	0.9992	0.001837	0.997743	MACROD2	NM_001033087.1	intron
rs2753319	1	25325258	A	G	0.261822	0.21292	1	0.001837	0.997743	LOC391020	XR_017207.1	flanking_5UTR
rs11616312	13	54174149	A	G	0.221923	0.0076	1	0.001838	0.997743	RP11-365K22.1	XR_017918.1	flanking_5UTR
rs941668	14	88157554	G	A	0.268279	0.89742	0.9996	0.001839	0.997743	EML5	NM_183387.1	intron
rs9644027	8	22849899	C	T	0.468296	1.43888	0.999	0.001841	0.997743	PEBP4	NM_144962.1	flanking_5UTR
rs4925724	1	246058232	A	G	0.188295	0.00816	0.9972	0.001843	0.997743	LOC646510	XR_017542.1	5UTR
rs1518618	2	105567220	A	G	0.300707	0.00288	0.9868	0.001844	0.997743	LOC728966	XM_001128939.1	flanking_5UTR
rs11960253	5	3148424	A	C	0.173322	0.15754	0.9969	0.001846	0.997743	C5orf38	NM_178569.2	flanking_3UTR
rs1516250	2	78613551	C	T	0.163907	0.0802	0.999	0.001847	0.997743	REG3G	NM_001008387.1	flanking_5UTR
rs7846053	8	22844315	T	G	0.463267	1.78546	0.9952	0.001847	0.997743	PEBP4	NM_144962.1	flanking_5UTR
rs8099745	18	17971699	T	C	0.300607	0.43024	0.9928	0.001849	0.997743	LOC728473	XM_001129466.1	flanking_3UTR
rs4714790	6	44549156	T	C	0.215483	1.8725	0.998	0.001852	0.997743	CDC5L	NM_001253.2	flanking_3UTR
rs10929046	2	235211806	T	C	0.152111	0.7995	0.9988	0.001853	0.997743	ARL4C	NM_005737.3	flanking_5UTR
rs10167927	2	235215060	G	A	0.152656	0.79808	1	0.001853	0.997743	ARL4C	NM_005737.3	flanking_5UTR
rs6039211	20	8564588	G	A	0.48584	0.29656	0.9984	0.001854	0.997743	PLCB1	NM_015192.2	intron
rs12521388	5	25947870	A	G	0.246642	0.81474	0.9984	0.001854	0.997743	LOC729826	XM_001131447.1	flanking_3UTR
rs7598502	2	78619897	C	T	0.163381	0.19348	1	0.001855	0.997743	REG3G	NM_001008387.1	flanking_5UTR
rs3767503	1	199292305	C	A	0.442291	1.39494	0.9959	0.001856	0.997743	CACNA1S	NM_000069.1	intron
rs7427798	3	65023747	T	C	0.079025	2.96978	0.9959	0.001856	0.997743	MAGI1	NM_001033057.1	flanking_3UTR
rs9579937	13	20202731	C	T	0.056355	2.56009	0.9995	0.001857	0.997743	N6AMT2	NM_174928.1	intron
rs12471385	2	95170696	T	C	0.088847	1.14208	0.9992	0.001857	0.997743	ZNF514	NM_032788.1	flanking_3UTR
rs10507089	12	96423507	G	T	0.133119	0.439142	0.9974	0.001857	0.997743	LOC643711	XM_001127338.1	flanking_3UTR
rs2337015	5	167082743	C	T	0.267147	0.25068	0.9996	0.001858	0.997743	ODZ2	XM_931456.2	intron
rs162914	5	34778288	C	T	0.459791	1.06142	0.9984	0.001858	0.997743	RAI14	NM_015577.1	intron
rs9316520	13	50577997	T	C	0.479683	1.79082	0.998	0.001859	0.997743	LOC647166	XM_930192.2	intron
rs6604568	1	216160774	G	A	0.287208	0.33734	0.9984	0.001861	0.997743	SPATA17	NM_138796.2	flanking_3UTR
rs1927790	13	95720192	G	A	0.264043	0.03838	0.9996	0.001862	0.997743	HS6ST3	NM_153456.2	intron
rs1888727	6	160434531	C	T	0.475031	0.0174	0.999	0.001862	0.997743	LOC729603	XR_016016.1	5UTR
rs11774381	8	9220749	T	C	0.141801	0.0389	0.9979	0.001863	0.997743	PPP1R3B	NM_024607.1	flanking_5UTR
rs17826925	14	94242004	T	C	0.421449	1.2878	0.9996	0.001864	0.997743	SERPINA13	NM_207378.1	flanking_3UTR
rs7591554	2	223621376	G	T	0.29873	5.7682	0.9974	0.001866	0.997743	KCNE4	NM_080671.1	flanking_5UTR
rs2248932	8	11429059	C	T	0.367794	0.13704	0.9988	0.001866	0.997743	BLK	NM_001715.2	intron
rs11890421	2	223623094	G	T	0.298994	6.15186	0.999	0.001866	0.997743	KCNE4	NM_080671.1	flanking_5UTR
rs729650	15	77146365	A	G	0.067339	0.821338	0.9984	0.001868	0.997743	RASGRF1	NM_002891.3	intron
rs2251973	11	19949373	T	C	0.05042	0.06644	0.9996	0.001869	0.997743	NAV2	NM_145117.3	intron
rs6938403	6	124733123	C	T	0.093176	0.04258	0.9974	0.001869	0.997743	NKAIN2	NM_001040214.1	intron
rs11857176	15	75951761	C	T	0.474361	2.08944	0.9995	0.001869	0.997743	LOC645752	XM_930496.2	flanking_3UTR
rs10858197	9	138032016	T	C	0.422036	1.51112	0.9948	0.001869	0.997743	BTBD14A	NM_144653.3	flanking_3UTR
rs2320614	4	164289572	A	G	0.491056	0.60296	1	0.00187	0.997743	LOC92345	NM_138386.1	intron
rs10159966	10	5355776	G	A	0.191571	5.31386	1	0.001871	0.997743	UCN3	NM_053049.2	flanking_5UTR
rs29577	16	8318734	C	T	0.111974	1.0914	1	0.001871	0.997743	LOC283953	XM_208930.4	flanking_3UTR
rs17091714	12	41380669	C	T	0.379601	3.30944	0.9988	0.001871	0.997743	PRICKLE1	NM_153026.1	flanking_5UTR
rs917089	7	83568385	C	A	0.478379	3.61276	0.9969	0.001872	0.997743	SEMA3A	NM_006080.1	intron
rs11783372	8	74564831	T	G	0.374616	0.03328	0.9996	0.001878	0.997743	NULL	NM_001039901.1	flanking_3UTR
rs1406596	7	147584588	A	G	0.18382	2.22146	0.998	0.001879	0.997743	CNTNAP2	NM_014141.4	intron
rs446134	11	36364621	C	T	0.192385	0.0522	0.9992	0.00188	0.997743	FLJ14213	NM_024841.2	intron
rs208469	6	66972612	T	C	0.151082	0.19408	1	0.001881	0.997743	RCADH5	XM_926158.2	flanking_5UTR
rs10887046	10	123770774	T	C	0.114112	0.015098	0.9974	0.001881	0.997743	TACC2	NM_206861.1	intron
rs3856734	3	42192495	C	T	0.247675	0.8882	0.9988	0.001885	0.997743	TRAK1	NM_014965.2	intron
rs764116	7	83576417	C	T	0.451512	0.66144	0.9988	0.001885	0.997743	SEMA3A	NM_006080.1	intron
rs7160305	14	88308945	A	G	0.273535	0.01534	0.9984	0.001886	0.997743	EML5	NM_183387.1	intron
rs12292921	11	116127173	G	T	0.163713	0.0191	0.9988	0.001886	0.997743	BUD13	NM_032725.2	intron
rs7219970	17	67005685	T	G	0.353807	0.07556	0.9984	0.001888	0.997743	hCG_1644301	XM_064265.1	flanking_5UTR
rs10780656	9	86031222	C	T	0.19206	0.24718	0.9992	0.001888	0.997743	SLC28A3	NM_022127.1	flanking_3UTR
rs10511627	9	16959642	T	C	0.13488	0.80924	1	0.001888	0.997743	BNC2	NM_017637.5	flanking_5UTR
rs2921613	5	14996456	G	T	0.455917	1.33914	0.9992	0.001888	0.997743	ANKH	NM_054027.3	flanking_5UTR
rs1121306	5	98580084	T	G	0.287009	3.76052	0.998	0.00189	0.997743	CHD1	NM_001270.2	flanking_5UTR
rs4703054	5	98576215	A	C	0.287128	3.77326	0.998	0.00189	0.997743	CHD1	NM_001270.2	flanking_5UTR
rs10869945	9	79357948	T	C	0.408998	0.59318	0.9992	0.001891	0.997743	GNA14	NM_004297.2	intron
rs2277729	18	11883764	G	A	0.164105	0.79872	0.9992	0.001892	0.997743	MPPE1	NM_023075.3	intron
rs12599532	16	53320481	T	C	0.068307	0.393092	0.9984	0.001893	0.997743	hCG_1815491	XM_931911.2	flanking_3UTR
rs13235078	7	149745838	G	A	0.331421	0.7839	0.9984	0.001894	0.997743	tcag7.1196	XM_001128334.1	flanking_3UTR
rs332040	8	8767898	C	T	0.292451	0.06728	1	0.001895	0.997743	MFHAS1	NM_004225.1	intron
rs2298969	4	3156042	G	A	0.460915	0.55518	0.9984	0.001895	0.997743	HTT	NM_002111.6	intron
rs4488567	19	61390311	C	T	0.125228	0.033176	0.9996	0.001895	0.997743	GALP	NM_033106.1	flanking_3UTR
rs4487576	6	53180507	T	C	0.316395	0.67822	0.9988	0.001895	0.997743	LOC647188	XM_934473.1	flanking_3UTR
rs7917933	10	83650872	G	A	0.397975	0.53198	0.9984	0.001897	0.997743	NRG3	NM_001010848.2	intron
rs910585	10	83652028	C	T	0.398203	0.66226	0.9984	0.001897	0.997743	NRG3	NM_001010848.2	intron
rs4432118	13	22649106	G	A	0.35123	3.6994	0.9948	0.001899	0.997743	SGCG	NM_000231.1	flanking_5UTR
rs16966383	15	36248168	G	A	0.365747	0.23806	0.9984	0.001899	0.997743	LOC644701	XM_932316.2	flanking_3UTR
rs16966380	15	36248130	A	G	0.364537	0.22656	0.9979	0.001899	0.997743	LOC644701	XM_932316.2	flanking_3UTR
rs9993348	4	186131649	G	A	0.412487	0.89726	0.9988	0.0019	0.997743	LOC728203	XM_001128664.1	flanking_5UTR
rs16933675	11	16876253	C	A	0.216313	1.10974	0.998	0.0019	0.997743	PLEKHA7	NM_175058.3	flanking_5UTR
rs7526168	1	54186010	T	C	0.086477	0.001204	0.998	0.0019	0.997743	LRRC42	NM_052940.3	intron
rs10781386	9	78645045	A	G	0.317798	0.81722	0.9992	0.001901	0.997743	PRUNE2	NM_138818.2	intron
rs966209	1	216174711	A	G	0.350428	0.4135	0.9984	0.001902	0.997743	SPATA17	NM_138796.2	flanking_3UTR
rs1387990	4	158738286	G	A	0.161742	0.658678	0.9979	0.001903	0.997743	LOC729937	XM_001131838.1	flanking_3UTR
rs13114244	4	158726472	A	G	0.166342	1.43042	0.9992	0.001903	0.997743	LOC729937	XM_001131838.1	flanking_3UTR
rs10119113	9	12755117	T	G	0.178695	0.10238	1	0.001904	0.997743	C9orf150	NM_203403.1	flanking_5UTR
rs13126725	4	186954583	A	G	0.390635	1.058	0.998	0.001905	0.997743	SORBS2	NM_003603.4	intron
rs1386266	16	53646089	A	C	0.325135	0.01224	0.9956	0.001907	0.997743	IRX5	NM_005853.4	flanking_3UTR
rs2041032	11	17499225	T	C	0.36453	0.02998	0.998	0.001907	0.997743	USH1C	NM_005709.2	intron
rs1859551	14	71234961	T	C	0.394609	0.2268	1	0.001908	0.997743	SIPA1L1	NM_015556.1	intron
rs11075419	16	60107884	T	C	0.381429	0.65066	0.9984	0.00191	0.997743	CDH8	NM_001796.2	flanking_3UTR
rs4900108	14	91823837	C	A	0.349961	0.1355	0.996	0.00191	0.997743	SLC24A4	NM_153648.2	flanking_5UTR
rs1904982	1	105061407	T	C	0.278019	6.7109	1	0.001911	0.997743	LOC642337	XR_016125.1	flanking_5UTR
rs456611	3	162579962	T	C	0.260332	0.05528	0.9992	0.001913	0.997743	C3orf57	NM_001040100.1	flanking_5UTR
rs4710944	6	20852706	T	C	0.233714	0.6468	0.9992	0.001916	0.997743	CDKAL1	NM_017774.2	intron
rs11622222	14	89081538	A	G	0.266542	0.39246	0.9988	0.001916	0.997743	LOC400236	XM_378472.4	flanking_3UTR
rs10504018	8	40129643	A	G	0.077354	0.991902	0.998	0.001922	0.997743	C8orf4	NM_020130.2	flanking_5UTR
rs1561730	2	88193454	A	G	0.16448	0.05488	0.999	0.001924	0.997743	SMYD1	NM_198274.2	3UTR
rs1978939	2	88193154	A	G	0.164393	0.09988	1	0.001924	0.997743	SMYD1	NM_198274.2	3UTR
rs1240776	11	116041491	T	C	0.27923	0.0221	0.998	0.001927	0.997743	BUD13	NM_032725.2	flanking_3UTR
rs2696820	16	84862192	A	G	0.098132	0.044346	0.987	0.001927	0.997743	LOC729464	XM_001133802.1	flanking_3UTR
rs11630664	15	38288278	T	C	0.494831	1.4358	0.999	0.001927	0.997743	BUB1B	NM_001211.4	intron
rs17014431	3	76721818	C	A	0.201604	0.13994	0.9964	0.00193	0.997743	LOC401076	XR_016406.1	flanking_3UTR
rs16969368	19	39677295	C	T	0.124132	2.44601	0.9995	0.00193	0.997743	WTIP	XM_059037.8	intron
rs8097157	18	6123402	A	G	0.143901	0.13846	0.9996	0.001932	0.997743	L3MBTL4	NM_173464.1	intron
rs1500309	9	8286344	A	C	0.07847	2.07285	0.9964	0.001932	0.997743	PTPRD	NM_130391.1	flanking_3UTR
rs4986172	17	40571807	T	C	0.439163	1.23518	0.9988	0.001933	0.997743	ACBD4	NM_024722.1	intron
rs799119	14	81768399	A	G	0.123773	5.61432	0.992	0.001933	0.997743	LOC730103	XM_001132432.1	flanking_5UTR
rs980657	6	124732029	T	C	0.394902	0.10506	0.9928	0.001933	0.997743	NKAIN2	NM_001040214.1	intron
rs1549970	12	20959604	G	A	0.064781	0.171866	0.999	0.001934	0.997743	SLCO1B3	NM_019844.1	intron
rs12216059	6	44899839	T	C	0.074355	0.162036	0.9984	0.001936	0.997743	SUPT3H	NM_181356.1	flanking_3UTR
rs9398510	6	119754449	A	G	0.458587	0.06606	0.9984	0.001937	0.997743	MAN1A1	NM_005907.2	flanking_5UTR
rs1351143	5	73400690	C	T	0.06669	3.08127	0.9984	0.001939	0.997743	RGNEF	XM_932949.2	flanking_3UTR
rs9548963	13	31227155	T	C	0.212368	0.09986	0.9984	0.00194	0.997743	RXFP2	NM_130806.2	intron
rs34529	12	96606168	C	T	0.464797	0.01132	0.9995	0.00194	0.997743	LOC643711	XM_001127338.1	flanking_3UTR
rs260441	19	63432982	A	G	0.315247	1.05932	0.9964	0.001943	0.997743	ZNF544	NM_014480.1	intron
rs2702080	2	24441156	C	T	0.085359	1.08597	0.9979	0.001947	0.997743	ITSN2	NM_147152.1	flanking_5UTR
rs10110123	8	10927033	C	A	0.216108	0.03466	0.9988	0.001947	0.997743	C8orf15	NM_001033662.1	flanking_3UTR
rs16913751	9	28843125	T	C	0.069855	0.246332	0.9948	0.001947	0.997743	LINGO2	NM_152570.1	flanking_5UTR
rs13303010	1	884436	G	A	0.202164	2.67802	0.999	0.001948	0.997743	NOC2L	NM_015658.1	intron
rs17076649	13	31252009	A	G	0.195311	0.16044	0.9953	0.001949	0.997743	RXFP2	NM_130806.2	intron
rs10042499	5	166931157	A	G	0.244545	0.22892	0.9988	0.00195	0.997743	ODZ2	XM_047995.10	flanking_5UTR
rs7112191	11	116407266	A	G	0.30002	0.2348	0.9995	0.00195	0.997743	KIAA0999	NM_025164.3	intron
rs7089243	10	13707784	G	A	0.191196	0.92648	0.998	0.001951	0.997743	PRPF18	NM_003675.3	intron
rs835489	12	103586325	A	G	0.47848	1.70936	0.9968	0.001953	0.997743	CHST11	NM_018413.2	intron
rs12126158	1	60256485	C	T	0.147062	1.82271	0.999	0.001953	0.997743	C1orf87	NM_152377.1	intron
rs2102995	2	78625722	G	A	0.449403	2.83778	0.9968	0.001953	0.997743	REG3G	NM_001008387.1	flanking_5UTR
rs12751876	1	67027948	T	C	0.054736	0.05254	0.9959	0.001954	0.997743	INSL5	NM_005478.3	flanking_3UTR
rs646410	18	10463726	A	G	0.494771	1.69708	0.9984	0.001958	0.997743	APCDD1	NM_153000.3	intron
rs1401107	2	180703579	A	G	0.296602	2.87892	0.9984	0.00196	0.997743	KIAA1604	NM_020943.1	flanking_5UTR
rs741064	7	150131662	T	C	0.136141	2.4649	0.985	0.00196	0.997743	TMEM176A	NM_018487.2	coding
rs324694	4	76949932	T	C	0.136897	1.91836	0.9996	0.001961	0.997743	USO1	NM_003715.1	intron
rs16832590	1	188900754	T	C	0.132545	0.09982	0.9988	0.001961	0.997743	FAM5C	NM_199051.1	flanking_5UTR
rs11801346	1	188900774	A	G	0.132842	0.16578	0.9976	0.001961	0.997743	FAM5C	NM_199051.1	flanking_5UTR
rs2059006	18	60173084	A	G	0.104077	0.158264	1	0.001962	0.997743	C18orf20	NM_152728.1	flanking_5UTR
rs12128901	1	246060522	T	G	0.177636	0.16592	0.9992	0.001962	0.997743	LOC646510	XR_017542.1	flanking_3UTR
rs697957	3	109190443	T	G	0.249022	1.9108	0.9988	0.001963	0.997743	CD47	NM_198793.2	flanking_3UTR
rs17618036	14	82472050	T	C	0.089406	0.001006	0.9984	0.001963	0.997743	LOC730105	XM_001132445.1	flanking_5UTR
rs589472	11	77451363	A	G	0.36131	0.23628	0.999	0.001964	0.997743	THRSP	NM_003251.2	flanking_5UTR
rs9511097	13	23635951	C	T	0.352381	1.6356	0.9992	0.001966	0.997743	SPATA13	NM_153023.1	intron
rs1174784	13	90570556	G	A	0.285454	0.0051	1	0.001966	0.997743	LOC390419	XR_016107.1	flanking_3UTR
rs12641682	4	24674245	G	A	0.152177	0.2209	0.9855	0.001967	0.997743	LGI2	NM_018176.2	flanking_5UTR
rs7102192	11	71325817	G	A	0.119232	6.5347	0.9988	0.001968	0.997743	RNF121	NM_194453.1	intron
rs6536704	4	164303066	T	C	0.49018	0.86092	0.9984	0.001971	0.997743	LOC92345	NM_138386.1	intron
rs7923506	10	122773914	C	A	0.240706	0.13542	0.9964	0.001971	0.997743	LOC646255	XR_017113.1	flanking_3UTR
rs1145195	11	116076460	T	C	0.310198	0.0451	0.9992	0.001972	0.997743	BUD13	NM_032725.2	flanking_3UTR
rs11229619	11	58307277	G	A	0.052725	1.71862	1	0.001972	0.997743	LOC643589	XR_016418.1	flanking_5UTR
rs10505770	12	12917321	A	G	0.147484	0.08808	0.9992	0.001972	0.997743	hCG_27695	XM_370681.4	intron
rs12195743	6	124713028	T	C	0.363221	0.09174	0.999	0.001976	0.997743	NKAIN2	NM_001040214.1	intron
rs7328493	13	95798499	G	T	0.213218	0.14726	0.9992	0.001978	0.997743	HS6ST3	NM_153456.2	intron
rs903	17	36910863	C	A	0.270119	1.0165	1	0.001978	0.997743	KRT13	NM_153490.1	3UTR
rs11877587	18	14175777	G	T	0.184656	1.00144	0.9756	0.001978	0.997743	MGC26718	NM_001029999.1	flanking_3UTR
rs6595008	5	116449761	C	T	0.151122	0.233254	1	0.001981	0.997743	LOC728342	XM_001129097.1	flanking_5UTR
rs629710	11	64865809	T	G	0.300435	0.34682	0.999	0.001981	0.997743	DPF2	NM_006268.3	intron
rs17206206	17	8710052	T	C	0.173063	0.06316	0.9992	0.001982	0.997743	PIK3R5	NM_014308.1	flanking_3UTR
rs17729883	8	9294041	C	T	0.178193	2.144	0.999	0.001982	0.997743	TNKS	NM_003747.2	flanking_5UTR
rs3783921	14	92493184	C	T	0.152938	2.97294	0.999	0.001982	0.997743	ITPK1	NM_014216.3	intron
rs13222164	7	108885600	G	A	0.08462	0.443988	0.9996	0.001983	0.997743	LOC646614	XR_017326.1	flanking_5UTR
rs6986054	8	48736691	C	T	0.214712	0.4665	0.9974	0.001984	0.997743	KIAA0146	XM_001127993.1	intron
rs6110510	20	15005510	T	C	0.465343	0.50994	0.9964	0.001986	0.997743	MACROD2	NM_001033087.1	intron
rs4841042	8	8702032	G	A	0.328411	0.3732	0.9948	0.001988	0.997743	MFHAS1	NM_004225.1	intron
rs3765555	9	6525975	A	C	0.381585	2.8439	0.999	0.001989	0.997743	GLDC	NM_000170.1	intron
rs7805092	7	2735461	T	G	0.402012	0.45604	0.9943	0.001989	0.997743	GNA12	NM_007353.2	3UTR
rs12449275	16	55495356	A	G	0.256954	3.32278	0.9984	0.001993	0.997743	SLC12A3	NM_000339.1	intron
rs560788	6	52938820	C	T	0.470198	0.00132	0.9992	0.001995	0.997743	GSTA4	NM_001512.2	flanking_3UTR
rs12349416	9	107123306	A	G	0.157462	0.04786	0.9988	0.001999	0.997743	SLC44A1	NM_022109.2	intron
rs10905117	10	7289740	T	G	0.159632	0.4559	0.9992	0.002	0.997743	SFMBT2	NM_001029880.1	intron
rs2740868	8	3794202	A	G	0.223586	0.39444	0.9972	0.002	0.997743	CSMD1	NM_033225.3	intron
rs7845645	8	138890642	C	T	0.398328	0.69146	0.9988	0.002001	0.997743	FLJ45872	XM_376795.3	flanking_3UTR
rs1886534	13	33208341	G	A	0.440679	0.53318	1	0.002005	0.997743	RFC3	NM_002915.2	flanking_5UTR
rs3752647	17	63163581	T	C	0.357456	0.2742	0.999	0.002008	0.997743	NOL11	NM_015462.2	intron
rs1078967	15	72010040	A	G	0.145324	0.60908	0.9995	0.00201	0.997743	LOXL1	NM_005576.2	intron
rs11259167	10	14620445	G	T	0.075018	3.16878	0.9996	0.002012	0.997743	FAM107B	NM_031453.2	intron
rs9536743	13	53999344	A	G	0.41691	0.26814	0.9996	0.002013	0.997743	RP11-365K22.1	XR_017918.1	flanking_5UTR
rs7225320	17	28739715	C	T	0.310846	3.0621	0.9992	0.002014	0.997743	ACCN1	NM_183377.1	flanking_5UTR
rs12918980	16	48909047	G	A	0.11521	0.154064	0.9969	0.002016	0.997743	ADCY7	NM_001114.2	3UTR
rs10422152	19	61433798	G	A	0.17828	0.36086	0.999	0.002017	0.997743	ZSCAN5	NM_024303.1	flanking_5UTR
rs1008979	15	40186934	T	C	0.156146	0.00302	0.9988	0.002018	0.997743	PLA2G4D	NM_178034.2	flanking_5UTR
rs4750499	10	14328432	C	T	0.370874	0.01536	0.9948	0.00202	0.997743	FRMD4A	NM_018027.2	intron
rs17614161	11	113152542	T	C	0.154644	2.13034	0.9992	0.002023	0.997743	ZW10	NM_004724.2	flanking_5UTR
rs12624042	2	1701890	C	T	0.172951	1.11542	0.9979	0.002023	0.997743	LOC728256	XM_001127006.1	flanking_5UTR
rs2879468	5	171739982	T	C	0.081155	3.22985	1	0.002024	0.997743	SH3PXD2B	NM_001017995.1	intron
rs13250561	8	25046920	C	T	0.487048	0.22168	1	0.002026	0.997743	DOCK5	NM_024940.5	flanking_5UTR
rs8179377	1	246066764	C	T	0.236812	0.23466	0.9995	0.002027	0.997743	OR11L1	NM_001001959.1	flanking_3UTR
rs1528198	3	62379876	A	G	0.397088	0.7649	0.9992	0.002027	0.997743	CADPS	NM_183393.1	intron
rs2103173	11	111715262	G	A	0.264469	0.15884	0.9739	0.002027	0.997743	LOC399950	XR_016561.1	flanking_5UTR
rs1430637	2	79573807	A	C	0.459311	1.17722	0.9952	0.002031	0.997743	CTNNA2	NM_004389.2	flanking_5UTR
rs1763546	14	83105528	A	G	0.267753	2.18136	1	0.002031	0.997743	LOC730105	XM_001132445.1	flanking_5UTR
rs9891113	17	3827879	T	C	0.476081	0.20432	0.9995	0.002033	0.997743	ATP2A3	NM_174955.1	flanking_5UTR
rs10772724	12	14068380	A	C	0.447728	0.02894	0.9936	0.002042	0.997743	GRIN2B	NM_000834.2	flanking_5UTR
rs12946424	17	3342293	A	G	0.076337	0.001256	1	0.002046	0.997743	ASPA	NM_000049.2	intron
rs6517693	21	16494111	C	A	0.093528	0.705694	0.998	0.002047	0.997743	C21orf34	NM_001005734.1	intron
rs4701259	5	25936855	A	G	0.263112	0.03598	0.9964	0.002047	0.997743	LOC729826	XM_001131447.1	flanking_3UTR
rs4517143	8	4822752	A	G	0.430498	0.2179	0.9995	0.00205	0.997743	CSMD1	NM_033225.3	intron
rs4972566	2	174022407	C	A	0.219482	0.91992	0.9976	0.00205	0.997743	LOC643997	XM_292963.6	flanking_3UTR
rs1473325	11	116327244	T	C	0.299266	0.08624	0.9938	0.002053	0.997743	KIAA0999	NM_025164.3	intron
rs17120251	11	116428698	C	T	0.315073	0.43012	0.9988	0.002053	0.997743	KIAA0999	NM_025164.3	intron
rs7038463	9	33176156	C	T	0.059308	1.9914	0.9992	0.002053	0.997743	B4GALT1	NM_001497.2	flanking_5UTR
rs723953	11	116430188	C	A	0.314353	0.42736	0.9956	0.002053	0.997743	KIAA0999	NM_025164.3	intron
rs2837313	21	40244499	T	C	0.184706	0.11936	0.9992	0.002053	0.997743	PCP4	NM_006198.2	flanking_3UTR
rs7565550	2	158362537	A	C	0.174902	3.30508	0.9984	0.002057	0.997743	ACVR1	NM_001105.2	intron
rs7155008	14	71143205	C	A	0.43048	0.01346	0.9988	0.002057	0.997743	SIPA1L1	NM_015556.1	intron
rs2788996	6	118335220	T	G	0.483349	1.46408	0.9964	0.002058	0.997743	SLC35F1	NM_001029858.1	flanking_5UTR
rs2290273	15	83345054	G	A	0.413484	1.25716	0.9968	0.002064	0.997743	PDE8A	NM_002605.2	intron
rs11073951	15	83460483	G	A	0.391656	0.17108	0.9956	0.002064	0.997743	PDE8A	NM_173455.1	intron
rs12555297	9	87233077	G	A	0.265525	4.4884	0.9992	0.002064	0.997743	AGTPBP1	NM_015239.1	flanking_3UTR
rs10516262	4	12609901	C	T	0.098799	0.124496	1	0.002066	0.997743	HSP90AB2P	NM_001014368.1	flanking_5UTR
rs1986946	12	11811089	C	T	0.103073	0.883248	0.9988	0.002066	0.997743	ETV6	NM_001987.3	intron
rs11631323	15	95961248	T	C	0.334872	0.12994	0.9988	0.002066	0.997743	ARRDC4	NM_183376.1	flanking_5UTR
rs17151792	7	1187626	T	C	0.291435	0.19122	0.9988	0.002067	0.997743	ZFAND2A	NM_182491.1	flanking_5UTR
rs9368628	6	30346538	G	A	0.35757	3.73112	0.9938	0.00207	0.997743	FLJ45422	NM_001004349.1	flanking_3UTR
rs2929462	8	9103682	T	C	0.331243	0.21908	0.9995	0.002071	0.997743	PPP1R3B	NM_024607.1	flanking_5UTR
rs6714079	2	127100384	T	G	0.121599	6.78136	0.9992	0.002071	0.997743	GYPC	NM_002101.3	flanking_5UTR
rs708428	10	36233782	A	C	0.139481	0.18538	0.9992	0.002074	0.997743	LOC439954	XR_017168.1	flanking_3UTR
rs10753936	1	188368654	T	C	0.227884	0.87864	1	0.002075	0.997743	FAM5C	NM_199051.1	intron
rs7728204	5	101887035	T	C	0.120342	6.50379	0.999	0.002075	0.997743	SLCO6A1	NM_173488.3	flanking_5UTR
rs4308014	18	13873939	T	C	0.449658	0.97626	0.9988	0.002076	0.997743	MC2R	NM_000529.2	3UTR
rs4904866	14	91838256	T	C	0.266273	1.26032	0.9984	0.002076	0.997743	SLC24A4	NM_153648.2	flanking_5UTR
rs12896399	14	91843416	T	G	0.26445	1.33014	0.9992	0.002076	0.997743	SLC24A4	NM_153648.2	flanking_5UTR
rs10937160	3	185241479	T	C	0.371328	0.23518	0.9988	0.002078	0.997743	HTR3D	NM_182537.2	flanking_3UTR
rs4904460	14	88137824	T	C	0.266317	0.57218	0.998	0.002078	0.997743	ZC3H14	NM_024824.3	intron
rs9288534	2	156405528	A	G	0.335391	0.10918	0.9995	0.002079	0.997743	NR4A2	NM_173173.1	flanking_3UTR
rs923880	1	33760365	G	A	0.251405	1.53552	0.9984	0.002079	0.997743	CSMD2	NM_052896.3	intron
rs9844491	3	197005928	T	C	0.451947	0.6312	0.9974	0.002084	0.997743	MUC4	NM_018406.2	intron
rs3865414	18	54071424	A	G	0.124634	1.8799	0.9992	0.002085	0.997743	NEDD4L	NM_015277.2	intron
rs7703472	5	106299122	G	A	0.06819	0.044674	0.9968	0.002088	0.997743	EFNA5	NM_001962.1	flanking_3UTR
rs11900518	2	180717205	C	T	0.304109	0.46326	0.9976	0.002089	0.997743	KIAA1604	NM_020943.1	flanking_5UTR
rs2117031	12	20959449	G	A	0.061726	0.13421	0.9762	0.002092	0.997743	SLCO1B3	NM_019844.1	intron
rs4682743	3	44411892	A	C	0.370004	0.3029	0.9953	0.002092	0.997743	C3orf23	NM_173826.1	intron
rs1859946	12	124920288	A	G	0.369636	1.59808	0.9938	0.002093	0.997743	LOC644152	XM_927360.1	flanking_5UTR
rs1403994	2	176786168	C	T	0.107924	0.971884	0.998	0.002094	0.997743	HOXD1	NM_024501.1	flanking_3UTR
rs762376	21	37262526	C	T	0.369183	0.48344	0.9968	0.002094	0.997743	HLCS	NM_000411.4	flanking_5UTR
rs1893654	21	37267597	T	C	0.369095	0.49796	0.998	0.002094	0.997743	LOC728872	XM_001128671.1	flanking_5UTR
rs1205060	14	71421358	C	T	0.49839	0.72976	0.9988	0.002096	0.997743	RGS6	NM_004296.3	flanking_5UTR
rs2063982	14	77772908	C	A	0.275411	1.01836	0.998	0.002096	0.997743	NRXN3	NM_004796.3	flanking_5UTR
rs7696414	4	28829251	T	G	0.101959	0.769354	0.9891	0.002096	0.997743	LOC645641	XM_928656.1	flanking_5UTR
rs17039461	3	1467846	C	A	0.052909	0.455358	0.9988	0.002097	0.997743	CNTN6	NM_014461.2	flanking_3UTR
rs11128694	3	1466953	T	C	0.054824	0.80085	0.9995	0.002097	0.997743	CNTN6	NM_014461.2	flanking_3UTR
rs12488675	3	1467235	T	G	0.052339	0.526726	0.9988	0.002097	0.997743	CNTN6	NM_014461.2	flanking_3UTR
rs9372476	6	117647394	T	C	0.417614	0.42182	0.9984	0.002098	0.997743	VGLL2	NM_153453.1	flanking_5UTR
rs863639	5	153453656	A	G	0.261347	0.03054	0.9988	0.0021	0.997743	MFAP3	NM_005927.3	flanking_3UTR
rs11226763	11	96857415	A	C	0.138317	0.25873	0.9912	0.0021	0.997743	JRKL	NM_003772.2	flanking_3UTR
rs4341629	13	30263035	A	G	0.110958	0.257156	0.9974	0.0021	0.997743	ALOX5AP	NM_001629.2	flanking_3UTR
rs134277	22	33884582	A	G	0.235647	0.55506	1	0.002105	0.997743	ISX	NM_001008494.1	flanking_3UTR
rs7652331	3	45937756	T	C	0.156231	3.49572	0.9992	0.002106	0.997743	FYCO1	NM_024513.1	3UTR
rs2549147	16	81412850	A	G	0.287566	0.01052	0.998	0.002107	0.997743	CDH13	NM_001257.3	intron
rs7251096	19	40540795	T	C	0.211415	1.86166	0.9964	0.002107	0.997743	FFAR3	NM_005304.2	flanking_5UTR
rs714715	5	171945891	A	G	0.159267	0.90398	0.9968	0.002108	0.997743	LOC391849	XR_016787.1	flanking_5UTR
rs881118	20	5851388	C	A	0.246581	6.751	0.9976	0.002109	0.997743	CHGB	NM_001819.1	coding
rs7809057	7	134258216	G	A	0.369621	0.62824	0.9988	0.00211	0.997743	CALD1	NM_033139.2	intron
rs16995401	20	15098730	C	A	0.161891	1.56638	0.9988	0.002112	0.997743	MACROD2	NM_001033087.1	intron
rs218137	7	31438586	A	G	0.329729	2.75744	0.9984	0.002113	0.997743	CCDC129	NM_194300.1	flanking_5UTR
rs735507	19	63412172	G	A	0.262268	0.50048	0.9984	0.002113	0.997743	ZNF274	NM_016324.2	intron
rs12651738	5	26127362	A	G	0.29359	0.18784	0.999	0.002115	0.997743	CDH9	NM_016279.3	flanking_3UTR
rs9646105	13	31208075	T	C	0.13812	0.21398	1	0.002115	0.997743	RXFP2	NM_130806.2	flanking_5UTR
rs937618	5	82818648	C	T	0.304704	0.06394	0.9984	0.002116	0.997743	VCAN	NM_004385.2	intron
rs4841098	8	8989429	G	T	0.213463	1.22328	1	0.002118	0.997743	PPP1R3B	NM_024607.1	flanking_3UTR
rs11783705	8	10101289	A	C	0.195097	0.44926	0.9992	0.002119	0.997743	MSRA	NM_012331.2	intron
rs920447	11	115614112	A	G	0.274057	0.00268	0.9972	0.002121	0.997743	LOC728842	XM_001128599.1	flanking_3UTR
rs2162826	5	122742376	C	A	0.241222	2.14924	0.9995	0.002128	0.997743	CCDC100	NM_153223.1	intron
rs41227	14	70896540	T	C	0.390581	0.2242	0.9996	0.002129	0.997743	LOC729941	XR_015717.1	flanking_5UTR
rs6601564	8	11019461	G	A	0.333647	0.05234	0.9979	0.00213	0.997743	C8orf15	NM_001033662.1	UTR
rs17028431	4	153169136	A	G	0.103154	0.362638	0.9968	0.002134	0.997743	PET112L	NM_004564.1	flanking_5UTR
rs12439269	15	67874474	G	T	0.44525	0.46278	0.9979	0.002134	0.997743	LOC145837	XM_370871.5	flanking_3UTR
rs2001707	8	11314843	G	A	0.273428	1.12524	0.9992	0.002134	0.997743	C8orf13	NM_053279.1	flanking_3UTR
rs6005605	22	26471301	G	A	0.24325	0.16836	0.9988	0.002136	0.997743	MN1	NM_002430.2	flanking_3UTR
rs17054787	6	127884323	C	T	0.122252	0.0058	0.998	0.002138	0.997743	C6orf174	NM_001012279.1	flanking_5UTR
rs3105001	8	96619091	C	T	0.340193	3.22852	0.9984	0.00214	0.997743	C8orf37	NM_177965.2	flanking_5UTR
rs2303294	2	24286124	A	G	0.214714	1.14436	1	0.002141	0.997743	ITSN2	NM_006277.1	intron
rs13395779	2	113045993	C	T	0.194646	0.14032	0.9995	0.002142	0.997743	POLR1B	NM_019014.3	intron
rs11713188	3	103163333	C	T	0.203664	0.22608	0.9976	0.002143	0.997743	NFKBIZ	NM_001005474.1	flanking_3UTR
rs6588499	1	54189974	C	A	0.098749	0.007682	0.999	0.002145	0.997743	LRRC42	NM_052940.3	intron
rs4875427	8	4825430	A	G	0.449053	1.11234	0.9916	0.002148	0.997743	CSMD1	NM_033225.3	intron
rs2267025	22	21966541	A	G	0.087489	0.261404	0.9996	0.00215	0.997743	BCR	NM_004327.3	intron
rs13087143	3	28453306	C	A	0.186728	1.76322	1	0.002151	0.997743	ZCWPW2	NM_001040432.1	intron
rs742893	14	94222866	G	A	0.332982	2.1992	0.9892	0.002151	0.997743	SERPINA13	NM_207378.1	flanking_3UTR
rs2678420	11	90984000	T	C	0.297144	0.58376	0.998	0.002152	0.997743	LOC727998	XM_001126318.1	flanking_3UTR
rs287498	13	90606081	T	C	0.234833	1.64826	0.999	0.002153	0.997743	LOC390419	XR_016107.1	flanking_3UTR
rs8090926	18	9605851	T	C	0.265591	1.65184	0.9976	0.002156	0.997743	PPP4R1	NM_005134.1	flanking_5UTR
rs13252797	8	8898840	A	G	0.257234	0.29188	0.9969	0.002159	0.997743	THEX1	NM_153332.2	intron
rs1953039	9	27918101	C	A	0.383995	0.32834	0.9969	0.002162	0.997743	LINGO2	NM_152570.1	flanking_3UTR
rs3911752	4	188531974	T	C	0.460301	0.74794	0.998	0.002166	0.997743	LOC389249	XR_016888.1	flanking_5UTR
rs9536751	13	54017351	C	A	0.258963	0.08	0.999	0.002167	0.997743	RP11-365K22.1	XR_017918.1	flanking_5UTR
rs10488076	7	23034263	C	T	0.271446	1.19128	0.9996	0.002168	0.997743	FAM126A	NM_032581.2	flanking_5UTR
rs10515626	5	148680907	A	G	0.483245	1.22702	0.998	0.002168	0.997743	AFAP1L1	NM_152406.1	intron
rs1457979	14	81753386	T	C	0.071582	4.31402	0.9996	0.00217	0.997743	LOC730103	XM_001132432.1	flanking_5UTR
rs917090	7	83571953	C	T	0.481528	1.67568	0.998	0.00217	0.997743	SEMA3A	NM_006080.1	intron
rs1899039	2	223619187	T	C	0.302794	5.52022	0.9996	0.002172	0.997743	KCNE4	NM_080671.1	flanking_5UTR
rs4841097	8	8983573	G	A	0.495705	1.50426	0.9988	0.002173	0.997743	PPP1R3B	NM_024607.1	flanking_3UTR
rs6492466	13	89440786	T	C	0.163388	0.28608	0.9996	0.002175	0.997743	LOC121727	XR_016166.1	intron
rs263628	9	16998137	C	T	0.341647	0.46988	0.9984	0.002177	0.997743	BNC2	NM_017637.5	flanking_5UTR
rs1018448	22	41536894	A	C	0.233134	0.5147	0.9984	0.002177	0.997743	ARFGAP3	NM_014570.3	coding
rs870849	12	6757281	T	C	0.289678	1.30878	0.9992	0.002181	0.997743	LAG3	NM_002286.4	coding
rs1364182	16	29563594	A	C	0.409862	0.36882	0.9988	0.002181	0.997743	LOC647057	XR_017430.1	flanking_5UTR
rs1365883	7	34020913	T	C	0.131769	0.01232	0.9984	0.002184	0.997743	BMPER	NM_133468.2	intron
rs12203907	6	124718415	C	T	0.398211	0.16158	0.9988	0.002185	0.997743	NKAIN2	NM_001040214.1	intron
rs12600630	17	28827282	T	C	0.276276	3.19258	0.9984	0.002185	0.997743	ACCN1	NM_183377.1	flanking_5UTR
rs1507787	4	131235562	C	T	0.487844	0.075	0.9988	0.002188	0.997743	LOC391698	XR_016969.1	flanking_3UTR
rs9747118	17	63173905	G	A	0.357974	0.41404	0.9959	0.002189	0.997743	NOL11	NM_015462.2	flanking_3UTR
rs1956409	14	88291713	T	G	0.273924	0.01718	0.999	0.002191	0.997743	EML5	NM_183387.1	intron
rs12880096	14	88288568	T	C	0.27394	0.0176	0.9979	0.002191	0.997743	EML5	NM_183387.1	intron
rs10129842	14	88288015	T	C	0.2734	0.00636	0.9984	0.002191	0.997743	EML5	NM_183387.1	intron
rs1292504	11	73947278	T	C	0.247392	0.0055	1	0.002191	0.997743	POLD3	NM_006591.1	flanking_5UTR
rs4365227	14	88255821	G	A	0.273253	0.00926	0.9974	0.002191	0.997743	EML5	NM_183387.1	intron
rs2401749	14	88216898	T	C	0.2734	0.00636	0.9984	0.002191	0.997743	EML5	NM_183387.1	intron
rs8004599	14	88260089	C	T	0.274447	0.01686	0.999	0.002191	0.997743	EML5	NM_183387.1	intron
rs9671509	14	88283158	T	C	0.273924	0.01718	0.9984	0.002191	0.997743	EML5	NM_183387.1	intron
rs1956410	14	88300117	A	G	0.273535	0.01534	0.999	0.002191	0.997743	EML5	NM_183387.1	intron
rs7160983	14	88323674	C	T	0.273924	0.01718	0.9974	0.002191	0.997743	EML5	NM_183387.1	intron
rs11099004	4	130387092	A	G	0.239744	0.06472	0.9988	0.002192	0.997743	LOC391697	XR_016964.1	flanking_5UTR
rs7236563	18	54347431	T	C	0.381514	1.8842	0.999	0.002192	0.997743	ALPK2	NM_052947.2	coding
rs9831450	3	24458798	G	A	0.372686	0.00592	0.9996	0.002193	0.997743	LOC644990	XM_932564.2	flanking_5UTR
rs789222	3	130153136	G	A	0.483638	0.6441	0.9984	0.002195	0.997743	KIAA1257	XM_371664.5	flanking_3UTR
rs12992123	2	183437442	C	T	0.491662	0.95552	0.9984	0.002195	0.997743	FRZB	NM_001463.2	intron
rs934036	2	218577633	T	C	0.141707	0.44296	0.9988	0.002196	0.997743	LOC729808	XM_001131386.1	flanking_5UTR
rs7808197	7	135091671	C	T	0.345164	0.0269	0.9992	0.002196	0.997743	UNQ1940	NM_205855.1	flanking_5UTR
rs4737627	8	64168755	C	T	0.17485	0.31988	0.9984	0.002198	0.997743	TTPA	NM_000370.2	flanking_5UTR
rs7844834	8	11323556	A	C	0.172285	1.98604	0.9996	0.002199	0.997743	C8orf13	NM_053279.1	intron
rs10906798	10	15100282	G	A	0.297531	1.55342	0.9995	0.0022	0.997743	OLAH	NM_001039702.1	flanking_5UTR
rs298191	8	65434415	G	A	0.356878	0.02204	0.9976	0.002203	0.997743	LOC729415	XM_001130194.1	flanking_3UTR
rs1486650	8	62310349	T	G	0.248018	2.08922	0.998	0.002205	0.997743	RLBP1L1	NM_173519.1	flanking_5UTR
rs1012415	5	150487628	G	T	0.345144	0.10192	0.998	0.002205	0.997743	ANXA6	NM_004033.2	intron
rs12073674	1	54187088	C	T	0.089199	0.145324	0.999	0.002205	0.997743	LRRC42	NM_052940.3	intron
rs6964682	7	3147183	C	T	0.102289	0.144564	0.9996	0.00221	0.997743	CARD11	NM_032415.2	flanking_5UTR
rs11601425	11	113075595	T	C	0.080913	0.140864	1	0.002212	0.997743	TMPRSS5	NM_030770.1	coding
rs11605483	11	113108989	C	T	0.080913	0.140864	1	0.002212	0.997743	ZW10	NM_004724.2	flanking_3UTR
rs387318	20	15033102	A	C	0.324146	0.3075	0.9996	0.002214	0.997743	MACROD2	NM_001033087.1	intron
rs12542625	8	13935802	C	T	0.374552	1.8349	0.9984	0.002217	0.997743	SGCZ	NM_139167.2	flanking_3UTR
rs10485749	20	11374730	A	G	0.276371	14.3863	0.9996	0.002223	0.997743	LOC441940	XR_016490.1	flanking_3UTR
rs669653	15	45944278	T	C	0.05541	2.7406	0.9995	0.002223	0.997743	SEMA6D	NM_153617.1	flanking_3UTR
rs4677179	3	72654422	A	G	0.292067	0.22116	0.998	0.002224	0.997743	RYBP	NM_012234.3	flanking_5UTR
rs10099242	8	133029810	C	T	0.164899	0.05306	0.9992	0.002229	0.997743	EFR3A	NM_015137.1	intron
rs16904554	8	133021662	A	G	0.164821	0.02988	0.9996	0.002229	0.997743	EFR3A	NM_015137.1	intron
rs2730747	12	117606824	T	C	0.415907	0.09038	0.9992	0.002231	0.997743	SUDS3	NM_022491.2	flanking_3UTR
rs12435423	14	92529612	C	T	0.096584	0.198558	0.9988	0.002232	0.997743	ITPK1	NM_014216.3	intron
rs12228854	12	46683187	T	G	0.164001	0.521	0.9976	0.002233	0.997743	COL2A1	NM_001844.3	intron
rs340758	2	16346420	A	C	0.382056	0.0092	0.998	0.002234	0.997743	FAM49A	NM_030797.1	flanking_3UTR
rs6740372	2	139010080	C	T	0.39759	0.14094	0.999	0.002235	0.997743	SPOPL	NM_001001664.1	intron
rs1877341	2	206055813	T	C	0.343126	0.0037	0.9984	0.002237	0.997743	PARD3B	NM_152526.3	intron
rs3129832	6	30342636	G	A	0.093259	0.218348	0.9938	0.002237	0.997743	FLJ45422	NM_001004349.1	3UTR
rs10051183	5	116567874	A	G	0.311953	2.6173	0.998	0.002238	0.997743	LOC728342	XM_001129097.1	flanking_5UTR
rs8061169	16	24378214	C	T	0.100745	0.709658	0.9948	0.002239	0.997743	LOC730111	XM_001132472.1	flanking_3UTR
rs872171	1	216125569	C	T	0.145364	0.09096	0.998	0.00224	0.997743	SPATA17	NM_138796.2	flanking_3UTR
rs2289577	6	90697212	A	G	0.066618	0.187106	0.9996	0.00224	0.997743	BACH2	NM_021813.1	3UTR
rs1850980	2	156396426	T	C	0.338281	0.56884	0.9859	0.002241	0.997743	NR4A2	NM_173173.1	flanking_3UTR
rs11157975	14	53082853	T	C	0.460753	1.36958	0.9992	0.002241	0.997743	DDHD1	NM_030637.1	flanking_5UTR
rs7536586	1	217417479	G	A	0.45806	0.00506	0.998	0.002241	0.997743	LYPLAL1	NM_138794.1	intron
rs1203	2	24296834	A	G	0.215029	1.68692	0.9995	0.002242	0.997743	ITSN2	NM_147152.1	3UTR
rs315647	10	36493915	T	C	0.09518	0.12024	0.9996	0.002243	0.997743	LOC439954	XR_017168.1	flanking_3UTR
rs10913816	1	177785481	T	C	0.338589	1.92168	0.9988	0.002247	0.997743	LOC730179	XM_001134390.1	flanking_5UTR
rs7834638	8	11457704	T	C	0.437605	0.00574	0.9995	0.00225	0.997743	BLK	NM_001715.2	intron
rs12675935	8	15373863	A	G	0.298912	0.00696	0.9976	0.00225	0.997743	TUSC3	NM_178234.1	flanking_5UTR
rs4837412	9	131577686	C	T	0.329172	0.24622	0.998	0.00225	0.997743	PTGES	NM_004878.3	flanking_5UTR
rs12187702	5	132658169	T	C	0.400719	0.25722	0.9988	0.002251	0.997743	FSTL4	NM_015082.1	intron
rs6742622	2	80198913	G	A	0.330251	3.12712	0.996	0.002252	0.997743	LRRTM1	NM_178839.4	flanking_3UTR
rs720985	5	153392722	G	A	0.190797	0.76368	0.9995	0.002252	0.997743	C5orf3	NM_018691.2	intron
rs2529179	7	101137510	G	A	0.4854	2.58884	0.9992	0.002253	0.997743	MYLC2PL	NM_138403.3	flanking_5UTR
rs2072304	19	2074516	G	A	0.132454	0.96236	0.9876	0.002254	0.997743	AP3D1	NM_003938.4	intron
rs10206814	2	235214930	T	C	0.167351	0.073222	0.9995	0.002255	0.997743	ARL4C	NM_005737.3	flanking_5UTR
rs4773550	13	89552700	T	G	0.204786	0.1368	0.9988	0.002259	0.997743	LOC121727	XR_016166.1	flanking_3UTR
rs7910741	10	130849670	C	A	0.339794	0.2973	0.9956	0.002259	0.997743	hCG_1795091	XM_001127203.1	flanking_3UTR
rs10500395	16	17976966	T	C	0.367302	1.04826	0.9984	0.002261	0.997743	LOC728222	XM_001129009.1	intron
rs7221585	17	73706748	T	C	0.365378	1.51224	0.9996	0.002262	0.997743	AFMID	NM_001010982.1	intron
rs11099996	4	156394044	C	T	0.26435	0.46696	0.9996	0.002263	0.997743	NPY2R	NM_000910.2	flanking_3UTR
rs1982845	4	158749887	A	G	0.169199	2.61694	0.9992	0.002265	0.997743	LOC729937	XM_001131838.1	flanking_3UTR
rs1868009	8	105337945	A	C	0.055555	0.760872	0.9992	0.002265	0.997743	RIMS2	NM_014677.2	flanking_3UTR
rs11769240	7	14420382	C	T	0.100264	0.009096	0.9988	0.002266	0.997743	DGKB	NM_145695.1	intron
rs8013708	14	71228727	A	G	0.377958	0.02024	1	0.002266	0.997743	SIPA1L1	NM_015556.1	intron
rs4810547	20	44812516	G	A	0.450159	0.4603	0.9984	0.002269	0.997743	SLC2A10	NM_030777.3	flanking_3UTR
rs671485	1	22789451	G	A	0.131898	2.46046	0.9984	0.002269	0.997743	EPHA8	NM_001006943.1	intron
rs6790352	3	29834934	A	G	0.083634	1.77433	1	0.00227	0.997743	RBMS3	NM_001003792.1	intron
rs9311646	3	57368283	C	T	0.169992	1.03034	0.9996	0.00227	0.997743	DNHD2	XM_001134433.1	flanking_5UTR
rs12549564	8	9288512	C	T	0.349934	0.5324	0.9995	0.002271	0.997743	TNKS	NM_003747.2	flanking_5UTR
rs1789994	6	162316649	A	G	0.209951	0.15704	0.998	0.002273	0.997743	PARK2	NM_004562.1	intron
rs10177596	2	174454260	G	A	0.27266	2.3268	0.9984	0.002274	0.997743	LOC644056	XM_927299.2	intron
rs1785149	18	13562354	T	C	0.309287	1.02958	0.9992	0.002275	0.997743	C18orf1	NM_001003674.1	intron
rs4880897	10	1674797	G	T	0.375327	0.19458	0.9996	0.002277	0.997743	C10orf109	XM_931034.2	flanking_3UTR
rs12511908	4	153176838	A	G	0.103054	0.441438	0.9984	0.002279	0.997743	PET112L	NM_004564.1	flanking_5UTR
rs6478109	9	116608587	A	G	0.224805	0.98778	0.9996	0.002281	0.997743	TNFSF15	NM_005118.2	flanking_5UTR
rs989455	3	190070342	T	C	0.051173	0.491388	1	0.002283	0.997743	LPP	NM_005578.2	intron
rs188602	16	84489852	T	C	0.054599	1.74366	0.9995	0.002283	0.997743	IRF8	NM_002163.2	flanking_5UTR
rs9633808	11	91051886	C	T	0.323331	0.11944	0.9984	0.002284	0.997743	LOC727998	XM_001126318.1	flanking_3UTR
rs10262822	7	146198572	C	T	0.245956	0.04492	0.9956	0.002284	0.997743	CNTNAP2	NM_014141.4	intron
rs994654	4	163096222	T	C	0.430159	0.04536	0.9979	0.002286	0.997743	FSTL5	NM_020116.2	intron
rs4511675	2	212941984	T	G	0.332545	1.1908	0.9976	0.002286	0.997743	ERBB4	NM_005235.1	intron
rs11059721	12	127549782	T	C	0.065235	0.128134	1	0.002288	0.997743	TMEM132C	XM_044062.11	intron
rs2271155	11	13899804	G	A	0.202811	0.15962	0.9984	0.002288	0.997743	SPON1	NM_006108.1	flanking_5UTR
rs4471396	11	13891504	G	A	0.202691	0.15914	0.9988	0.002288	0.997743	LOC729147	XM_001129470.1	flanking_5UTR
rs10862436	12	81004206	A	C	0.251904	1.02806	0.9974	0.00229	0.997743	CCDC59	NM_014167.1	flanking_3UTR
rs10246356	7	8773162	G	T	0.355801	1.4289	0.9964	0.002292	0.997743	NXPH1	NM_152745.2	flanking_3UTR
rs11068428	12	116178200	G	A	0.463293	0.05756	0.9984	0.002293	0.997743	NOS1	NM_000620.1	intron
rs2660753	3	87193364	T	C	0.198335	0.0751	0.9996	0.002296	0.997743	VGLL3	NM_016206.2	flanking_5UTR
rs3905908	5	150805522	C	T	0.125641	0.97391	0.999	0.002296	0.997743	SLC36A1	NM_078483.2	flanking_5UTR
rs1426704	2	64415184	T	G	0.137171	8.33048	0.9968	0.002297	0.997743	LOC130773	XM_065899.3	flanking_3UTR
rs2884128	10	17621163	C	T	0.18334	2.89186	0.9996	0.002297	0.997743	PTPLA	NM_014241.3	flanking_3UTR
rs6594987	5	116256211	A	C	0.241828	0.9488	0.998	0.002298	0.997743	SEMA6A	NM_020796.2	flanking_5UTR
rs7179502	15	99296482	A	G	0.142009	1.83571	0.9891	0.002298	0.997743	LRRK1	NM_024652.3	intron
rs13272802	8	21427485	T	C	0.104485	0.02241	0.9988	0.002299	0.997743	GFRA2	NM_001495.4	flanking_3UTR
rs10899433	11	77426876	T	C	0.377646	1.0881	0.9968	0.002301	0.997743	KCTD14	NM_023930.2	flanking_5UTR
rs17028403	4	153163076	A	G	0.12338	0.56946	0.9974	0.002301	0.997743	PET112L	NM_004564.1	flanking_5UTR
rs2276454	12	46662558	T	C	0.274143	1.79498	0.9984	0.002302	0.997743	COL2A1	NM_001844.3	coding
rs6569930	6	134503573	C	A	0.062867	0.201676	0.9959	0.002307	0.997743	SGK1	NM_005627.2	flanking_3UTR
rs9982288	21	29498951	T	C	0.401515	0.15538	0.9964	0.00231	0.997743	C21orf7	NM_020152.2	flanking_3UTR
rs1376771	8	65598644	C	T	0.123166	0.0229	1	0.00231	0.997743	BHLHB5	NM_152414.3	flanking_5UTR
rs4886168	13	58971057	C	T	0.149652	0.67538	0.9996	0.002312	0.997743	DIAPH3	NM_030932.2	flanking_3UTR
rs2811174	1	97763163	A	G	0.31247	2.0946	0.9984	0.002313	0.997743	DPYD	NM_000110.2	intron
rs9385645	6	133736007	G	A	0.091051	0.812246	0.9988	0.002313	0.997743	EYA4	NM_172105.1	intron
rs1364454	9	74783657	G	A	0.088359	0.812202	0.9979	0.002314	0.997743	ALDH1A1	NM_000689.3	flanking_5UTR
rs4147836	1	94289062	A	G	0.221559	1.8054	0.9996	0.002321	0.997743	ABCA4	NM_000350.1	intron
rs12209996	6	137914914	C	T	0.136649	0.18418	0.9996	0.002325	0.997743	OLIG3	NM_175747.2	flanking_5UTR
rs11168357	12	46698405	A	G	0.144701	0.0287	0.9984	0.002326	0.997743	LOC728114	XM_001128643.1	flanking_3UTR
rs4841121	8	9177421	C	T	0.18283	0.0854	0.9984	0.002326	0.997743	PPP1R3B	NM_024607.1	flanking_5UTR
rs4846628	1	218602079	T	C	0.311927	0.0305	0.9996	0.002327	0.997743	LOC643779	XR_016941.1	flanking_5UTR
rs1941088	18	13904913	A	G	0.346903	0.14386	0.9984	0.002328	0.997743	MC2R	NM_000529.2	intron
rs2779708	9	129019546	T	C	0.165281	0.1522	0.9984	0.002328	0.997743	RALGPS1	NM_014636.1	intron
rs12435325	14	92531063	A	G	0.084829	0.035298	0.9996	0.002329	0.997743	ITPK1	NM_014216.3	intron
rs11587000	1	175527731	A	G	0.160418	0.35834	0.9992	0.00233	0.997743	FAM5B	NM_021165.1	flanking_3UTR
rs13080889	3	44415007	C	T	0.368086	0.39836	0.9979	0.002331	0.997743	C3orf23	NM_173826.1	intron
rs10941944	5	22283731	A	G	0.314274	1.66076	0.9996	0.002331	0.997743	CDH12	NM_004061.2	intron
rs7653843	3	44420345	C	T	0.368369	0.36074	0.9995	0.002331	0.997743	C3orf23	NM_173826.1	intron
rs17801132	18	64088374	G	A	0.400073	0.32474	1	0.002332	0.997743	LOC653322	XR_016358.1	flanking_3UTR
rs3735043	7	134263851	C	T	0.357687	0.06046	0.999	0.002333	0.997743	CALD1	NM_033139.2	intron
rs927987	13	101232344	C	T	0.485049	0.52666	1	0.002333	0.997743	LOC728123	XR_015369.1	flanking_5UTR
rs441973	5	11330256	C	T	0.120857	0.11594	0.9995	0.002336	0.997743	CTNND2	NM_001332.2	intron
rs225536	12	125054017	T	C	0.133217	0.57664	1	0.002337	0.997743	LOC728171	XM_001129052.1	flanking_5UTR
rs7968877	12	117394446	T	C	0.095505	1.74215	1	0.002337	0.997743	SUDS3	NM_022491.2	flanking_3UTR
rs4898872	14	55287379	T	C	0.418043	1.33478	0.9988	0.002338	0.997743	LOC645683	XR_017568.1	flanking_5UTR
rs930493	2	54911702	A	G	0.405395	0.18744	0.9988	0.002339	0.997743	FLJ42562	NM_001039753.1	flanking_5UTR
rs3887337	20	37594844	A	G	0.38717	1.4486	0.9984	0.002342	0.997743	DHX35	NM_021931.2	flanking_3UTR
rs875366	8	137562397	T	C	0.323278	0.00382	1	0.002344	0.997743	KHDRBS3	NM_006558.1	flanking_3UTR
rs16922508	8	57054784	C	T	0.212643	0.4782	0.9974	0.002344	0.997743	LYN	NM_002350.1	intron
rs2618478	8	11393411	G	T	0.106449	0.003224	0.9992	0.002345	0.997743	BLK	NM_001715.2	intron
rs1007823	2	37084232	C	T	0.205794	0.86886	1	0.002347	0.997743	HEATR5B	NM_019024.1	coding
rs10758900	9	7760942	G	T	0.066599	2.96065	0.9988	0.002347	0.997743	C9orf123	NM_033428.1	flanking_3UTR
rs12511322	4	161721169	A	G	0.367039	0.72918	0.9996	0.002348	0.997743	FSTL5	NM_020116.2	flanking_3UTR
rs359512	4	163100537	G	A	0.471102	3.4707	0.9996	0.002348	0.997743	FSTL5	NM_020116.2	intron
rs6969537	7	55049912	A	G	0.17865	3.07958	0.9996	0.002348	0.997743	EGFR	NM_201283.1	flanking_5UTR
rs2905503	11	60607228	A	G	0.069669	0.14236	0.9992	0.002349	0.997743	CD5	NM_014207.2	flanking_5UTR
rs4320511	8	10908015	A	G	0.25697	2.66632	0.9984	0.002349	0.997743	XKR6	NM_173683.3	flanking_5UTR
rs308076	7	5856694	T	C	0.310815	0.41408	0.9888	0.002351	0.997743	ZNF815	XM_928774.2	flanking_3UTR
rs2374334	7	90123410	T	C	0.180939	0.0404	0.9992	0.002353	0.997743	PFTK1	NM_012395.2	flanking_5UTR
rs3798176	6	160428162	G	A	0.47646	0.0157	0.9976	0.002353	0.997743	IGF2R	NM_000876.1	intron
[truncated: 726,176+ more rows]
