# Supplementary material for: Genome- and epigenome-wide association study of hypertriglyceridemic waist in Mexican American families
Source: Clin Epigenetics. 2016 Jan 20;8:6. doi: 10.1186/s13148-016-0173-x (PMC4721061; doi:10.1186/s13148-016-0173-x)
Supplement: Additional file 3: — This file contains Supplementary Table 2. (XLSX 314 MB) [file 13148_2016_173_MOESM3_ESM.xlsx]

## Sheet: s2
Supplementary Table 2: Details of all CpG sites assessed and their associatin with the hypertriglyceridemic waist phenotype
CpG Site	Chr	Basepair	beta	p	q	Gene Symbol	Gene Context	CpG Island Context	Probe_SNPS	Probe_SNPS_10
cg00574958	11	68607622	0.482657	1.73e-15	7.91183e-10	CPT1A	5'UTR	N_Shore	rs78442314			Key
cg17058475	11	68607737	0.438793	8.65e-11	3.9559e-05	CPT1A	5'UTR	N_Shore				Chr	Chromosome (based on Build 37)
cg06500161	21	43656587	-0.357377	3.65e-10	0.000166925	ABCG1	Body	S_Shore		rs9982016		beta	Regression coefficient
cg19693031	1	145441552	0.302844	1.23e-07	0.0562513	TXNIP	3'UTR					p	Nominal significance
cg13957126	7	5597849	0.309727	7.26e-07	0.332019			S_Shore				q	FDR-corrected significance
cg25900902	17	7253340	0.26098	1.78e-06	0.5	ACAP1	Body	Island				Probe_SNPs	SNP present in the probe sequence >10bp from query site
cg27243685	21	43642366	-0.284413	3.21e-06	0.5	ABCG1	Body;5'UTR	S_Shelf				Probe_SNPs_10	SNP present in the probe sequence ≤10bp from query site
cg12556569	11	116664039	-0.246508	3.42e-06	0.5	APOA5	TSS1500	S_Shelf
cg15991175	3	52313923	0.403184	4.64e-06	0.5	WDR82	TSS1500	S_Shore				Notes:
cg12580096	19	14017658	0.305905	5.15e-06	0.5	C19orf57;CC2D1A	TSS1500;Body	S_Shore	rs10425341			1. Annotation based on Illumina HumanMethylation450 manifest.
cg26403843	5	158634085	-0.259083	5.25e-06	0.5	RNF145	Body	N_Shelf				2. CpG sites are sorted in decreasing order of statistical significance
cg26954671	8	22223465	0.248606	5.3e-06	0.5	SLC39A14	TSS1500	N_Shore				3. All models use the following covariates: age, age2, sex, age x sex interaction and age2 x sex interaction,
cg23779604	7	2760784	0.226416	1.03e-05	0.5			S_Shelf				inverse-normalized methylation score, Illumina Sentrix® IDs (to account for batch effects),
cg08857797	17	40927699	-0.385523	1.11e-05	0.5	VPS25	Body					Sentrix® position, use of anti-lipid, anti-hypertensive and anti-diabetic medications and cellular heterogeneity
cg23728471	17	42345689	-0.291458	1.19e-05	0.5	SLC4A1	TSS200		rs2521596			4. Betas shown here are obtained from SOLAR output. When analyzing a discrete trait
cg08309687	21	35320596	0.30526	1.385e-05	0.5							SOLAR returns positive betas for an inversely associated variable and negative betas
cg26272417	14	72148982	0.2046	1.67e-05	0.5	SIPA1L1	Body					for a directly associated variable. In the main text and Tables the betas
cg18944582	22	37657136	0.218643	1.745e-05	0.5			S_Shore				have been multiplied by -1 to report the findings in a consistent manner
cg25801976	8	48648112	-0.608198	1.86e-05	0.5	KIAA0146	3'UTR	N_Shore
cg24085885	19	18879446	-0.243498	1.89e-05	0.5	CRTC1	Body
cg23249868	7	2800701	0.270995	2.095e-05	0.5	GNA12	Body	N_Shore
cg24727203	8	9007933	0.314621	2.14e-05	0.5	PPP1R3B	5'UTR	N_Shore
cg22348298	8	17580950	0.215785	2.18e-05	0.5	MTUS1	TSS1500;Body
cg11024682	17	17730094	-0.272357	2.27e-05	0.5	SREBF1	Body	S_Shelf		rs2350978
cg06690548	4	139162808	0.227948	2.305e-05	0.5	SLC7A11	Body
cg06828143	5	10490335	0.22579	2.36e-05	0.5
cg06577658	19	46296270	0.211025	2.505e-05	0.5	DMWD	TSS1500	Island
cg07472069	12	48213813	0.206939	2.995e-05	0.5	HDAC7	TSS200	Island
cg04176169	6	30080264	0.223071	3.205e-05	0.5	TRIM31	Body		rs2517598
cg26385126	12	124912021	-0.282198	3.23e-05	0.5	NCOR2	Body	S_Shore
cg09737197	11	68607675	0.279497	3.3e-05	0.5	CPT1A	5'UTR	N_Shore
cg20449590	1	146551201	-0.21781	3.41e-05	0.5			Island
cg01403906	4	38897556	-0.238355	3.41e-05	0.5	FAM114A1	Body
cg09704415	1	48937250	0.261125	3.45e-05	0.5	SPATA6	Body	N_Shore
cg20948271	4	79258587	0.260572	3.475e-05	0.5	FRAS1	Body
cg14642045	12	109538736	-0.653047	3.855e-05	0.5	UNG	Body	S_Shelf	rs3219221
cg14597545	15	73074210	-0.425652	3.965e-05	0.5	ADPGK	Body	N_Shore
cg08672537	8	103667092	0.194988	3.97e-05	0.5	KLF10	Body;TSS1500	Island
cg14779329	11	130786720	0.211667	4.08e-05	0.5	SNX19	TSS1500	S_Shore	rs79014677
cg04816348	19	7796382	-0.229381	4.13e-05	0.5	CLEC4G	Body	Island
cg22723887	19	2226881	-0.214621	4.165e-05	0.5	DOT1L	Body	Island
cg25441771	3	182816738	-0.196178	4.3e-05	0.5	MCCC1	Body	N_Shore
cg20912752	12	27707194	0.200583	4.43e-05	0.5	PPFIBP1	5'UTR
cg19266329	1	145456128	0.269237	4.46e-05	0.5
cg01048272	17	80169878	0.197289	4.49e-05	0.5	CCDC57	5'UTR	N_Shore
cg02497758	20	39317194	0.231487	4.525e-05	0.5	MAFB	1stExon	Island
cg17740950	20	2489557	-0.206792	4.575e-05	0.5	ZNF343	5'UTR;1stExon	Island	rs6138282
cg06819923	16	21214508	-0.269205	4.59e-05	0.5	ZP2	Body
cg24585690	5	135231514	0.30131	4.61e-05	0.5	IL9	1stExon;5'UTR
cg08433504	15	39872071	-0.212848	4.675e-05	0.5	THBS1	TSS1500	N_Shore
cg05267893	1	156213621	0.221682	4.88e-05	0.5	PAQR6	3'UTR	N_Shore
cg20782743	18	24445262	-0.223211	4.895e-05	0.5	AQP4;C18orf16	Body;TSS200	S_Shore
cg20808080	2	6962835	0.266892	4.935e-05	0.5
cg23256971	11	71792206	0.219681	5.155e-05	0.5	LRTOMT;NUMA1	5'UTR;Body;TSS1500	S_Shore	rs35244494
cg16567723	13	114202683	0.217753	5.33e-05	0.5	TMCO3	Body	Island
cg16234557	10	119292062	-0.237332	5.42e-05	0.5	EMX2OS	Body	N_Shore
cg05928849	11	122993208	-0.661134	5.565e-05	0.5	ASAM	Body
cg16393899	6	5136301	-0.499171	5.63e-05	0.5	LYRM4	3'UTR;Body	S_Shore
cg07462861	12	49366152	0.197097	5.7e-05	0.5	WNT10B	TSS1500	S_Shore
cg01023751	19	36427010	0.222771	5.745e-05	0.5	LRFN3	TSS1500	N_Shore
cg25933015	7	33258912	-0.20945	6.12e-05	0.5	BBS9	Body		rs60871858	rs12674454
cg17656763	12	65927079	0.248854	6.26e-05	0.5
cg20227530	10	79085138	-0.204386	6.275e-05	0.5	KCNMA1	Body
cg25232942	19	50194519	0.21761	6.38e-05	0.5	CPT1C	1stExon;5'UTR	Island
cg13320626	5	100238655	0.198466	6.525e-05	0.5	ST8SIA4	1stExon	N_Shore
cg17953300	11	65418265	-0.240723	6.65e-05	0.5	SIPA1	3'UTR	N_Shore
cg18582824	2	124782586	0.284523	6.895e-05	0.5	CNTNAP5	TSS1500	Island
cg06840167	5	79787904	-0.251407	6.995e-05	0.5	FAM151B	Body	S_Shelf
cg26529376	2	96012328	0.203043	7.02e-05	0.5	KCNIP3	Body;TSS1500	Island
cg03523799	13	98913531	0.233112	7.07e-05	0.5	FARP1	Body		rs34723980
cg15375424	5	131823451	0.5732	7.135e-05	0.5	IRF1	Body	N_Shelf
cg15512534	1	205271231	-0.224191	7.145e-05	0.5	NUAK2	3'UTR
cg11622008	3	140769610	0.195913	7.335e-05	0.5	SPSB4	TSS1500	N_Shore
cg08479976	1	90286333	-0.192163	7.415e-05	0.5	LRRC8D	TSS1500	Island
cg00452199	11	44088257	0.219729	7.58e-05	0.5	ACCS	5'UTR	S_Shore	rs73533662
cg00324592	8	42914541	0.244649	8.07e-05	0.5	FNTA	Body	S_Shelf
cg10192877	21	43641690	-0.240864	8.15e-05	0.5	ABCG1	Body;5'UTR	S_Shore
cg21903765	2	26467848	-0.205549	8.15e-05	0.5	HADHA;HADHB	TSS1500;1stExon;5'UTR	Island
cg14144366	10	61764026	-0.209023	8.205e-05	0.5
cg02006647	19	45738115	0.203128	8.26e-05	0.5	EXOC3L2	TSS1500	Island		rs12977729
cg16041660	12	42983360	0.224965	8.325e-05	0.5	PRICKLE1	5'UTR;1stExon	Island
cg14349201	9	107979587	-0.223682	8.575e-05	0.5
cg19998573	2	129513081	0.199344	8.705e-05	0.5
cg10785153	13	48011758	0.224274	9.355e-05	0.5
cg02057239	16	67868085	0.22751	9.49e-05	0.5	CENPT	5'UTR	S_Shore
cg25949447	2	128169860	-0.501162	9.695e-05	0.5			N_Shelf
cg10512376	4	101440278	0.246904	9.795e-05	0.5	EMCN	TSS1500
cg05907764	5	156277860	0.210481	9.805e-05	0.5	PPP1R2P3	Body	S_Shore
cg20135351	4	144431794	0.208548	9.815e-05	0.5			N_Shelf
cg10501896	3	43663753	0.187721	9.94e-05	0.5	ANO10	TSS200	Island
cg17815538	2	238536315	0.211027	0.0001008	0.5	LRRFIP1	1stExon	Island
cg03742705	1	1406266	0.23401	0.0001021	0.5	ATAD3B	TSS1500	N_Shore
cg17001032	1	33386151	-0.248238	0.00010285	0.5
cg07766672	8	143808440	0.202039	0.0001044	0.5	C8orf55	TSS200	Island
cg07525886	17	8227927	0.229244	0.00010485	0.5			N_Shelf
cg25512107	17	78831167	-0.20814	0.0001091	0.5	RPTOR	Body	N_Shore
cg21732915	4	156588072	0.18953	0.0001096	0.5	GUCY1A3	1stExon;5'UTR;TSS200;TSS1500	N_Shore
cg19217955	17	7123994	0.221744	0.0001106	0.5	DLG4;ACADVL	TSS1500;Body	S_Shore
cg11729169	19	3606853	0.224762	0.00011135	0.5	TBXA2R	TSS200	Island
cg10133935	19	1423753	-0.419492	0.00011185	0.5	DAZAP1	Body	Island
cg06423617	7	6490427	-0.3147	0.00011215	0.5			S_Shelf
cg12958813	1	198509669	0.259219	0.00011225	0.5	ATP6V1G3	Body
cg02393606	10	135033364	0.186643	0.00011255	0.5	KNDC1	Body	Island
cg06971092	17	35291286	-0.270384	0.00011315	0.5			N_Shore
cg19658046	5	176981888	0.201201	0.00011385	0.5	FAM193B	TSS1500	S_Shore
cg13895323	22	50528641	-0.224894	0.0001142	0.5	MOV10L1	TSS200;Body	Island
cg17707550	6	153380415	0.202157	0.0001166	0.5	RGS17	5'UTR
cg17757825	7	2125571	0.197103	0.0001168	0.5	MAD1L1	Body		rs73032330
cg13553453	12	109915468	-0.196386	0.0001198	0.5	UBE3B;KCTD10	5'UTR;1stExon;TSS1500	Island
cg26394233	7	157444480	-0.214996	0.0001209	0.5	PTPRN2	Body	S_Shore
cg13782816	17	41276092	0.194074	0.0001218	0.5	BRCA1	Body;5'UTR;1stExon	N_Shelf	rs80357134	rs80357017
cg24455236	17	40824361	0.195269	0.0001224	0.5	PLEKHH3	Body	S_Shore
cg05916684	17	49008322	-0.361372	0.00012515	0.5			N_Shore
cg19718563	19	37266748	-0.197106	0.0001308	0.5			Island
cg23707540	10	126836038	0.273579	0.0001331	0.5	CTBP2	5'UTR	N_Shelf
cg06991713	16	4471573	-0.208236	0.0001333	0.5			N_Shelf
cg04221877	1	25257515	-0.237387	0.0001361	0.5	RUNX3	TSS1500;Body	Island
cg15227771	17	20803963	-0.206789	0.00013645	0.5			S_Shelf	rs7214997
cg23027509	22	50964208	-0.203109	0.00013645	0.5	TYMP;SCO2	Body;TSS200;5'UTR	Island
cg25190824	1	40255903	0.196748	0.000137	0.5	BMP8B	TSS1500	S_Shore
cg02596331	3	69590955	0.181569	0.0001386	0.5			N_Shore
cg18070057	10	86885694	-0.209434	0.00013865	0.5
cg18565762	3	39321867	0.221051	0.00013945	0.5	CX3CR1	Body;1stExon;5'UTR;TSS1500			rs871610
cg16847051	12	54121714	0.196584	0.00014035	0.5	CALCOCO1	TSS1500
cg06260527	12	51477693	0.192339	0.00014115	0.5	CSRNP2	TSS1500	S_Shore
cg18144742	14	107252125	0.280179	0.00014135	0.5
cg10821261	12	54822725	-0.444451	0.00014305	0.5
cg15429180	3	79137306	0.199359	0.0001434	0.5	ROBO1	Body
cg07721625	2	183732607	0.196118	0.0001437	0.5	FRZB	TSS1500	S_Shore		rs34213501
cg12324426	11	116694005	-0.201107	0.00014625	0.5	APOA4	1stExon;5'UTR	S_Shore		rs5091
cg15586392	8	142238691	-0.586214	0.0001477	0.5	SLC45A4	TSS200	S_Shore
cg00947859	21	46067411	0.192898	0.00015285	0.5	KRTAP10-11;C21orf29	1stExon;3'UTR;Body			rs75189616
cg03374965	17	72322460	0.184371	0.0001537	0.5	KIF19	5'UTR;1stExon	Island
cg06378770	6	29521714	0.202119	0.0001547	0.5			Island
cg04133652	17	36860971	0.201784	0.0001549	0.5	MLLT6	TSS1500	Island
cg03559467	1	200379364	0.180449	0.0001556	0.5	ZNF281	TSS200	Island
cg20494563	4	127898808	-0.199767	0.00015635	0.5
cg16303453	16	66879016	0.218759	0.00015745	0.5	CA7	Body;5'UTR;1stExon	Island
cg25361850	19	52391789	-0.200992	0.0001608	0.5	ZNF577	TSS1500	S_Shore
cg08272783	11	45792066	-0.20978	0.00016135	0.5	DKFZp779M0652	TSS1500
cg25217895	4	99458347	-0.231007	0.0001617	0.5	TSPAN5	Body
cg03760138	1	1079260	-0.223149	0.0001624	0.5
cg25793051	7	149439005	0.208119	0.00016295	0.5
cg02972640	10	1415977	0.190931	0.00016395	0.5	ADARB2	Body	Island		rs71494954
cg21263710	18	49865488	0.207312	0.00016455	0.5	DCC	TSS1500	N_Shelf
cg19460950	5	149295883	-0.303057	0.00016475	0.5	PDE6A	Body
cg06836480	2	169928251	-0.37922	0.00016485	0.5	DHRS9	TSS1500;5'UTR
cg23040424	11	123279156	-0.286759	0.00016785	0.5					rs75816266
cg02827278	12	122063043	0.31527	0.0001698	0.5	ORAI1	TSS1500	N_Shore
cg10980759	22	25201954	0.187662	0.00017045	0.5	SGSM1	TSS200	Island
cg22211233	3	182817584	-0.185341	0.00017255	0.5	MCCC1	TSS1500	S_Shore
cg15058266	1	228246263	0.203917	0.0001751	0.5	WNT3A	Body	N_Shore
cg05979118	4	33106338	0.189318	0.000178	0.5
cg12629689	1	45803944	-0.213328	0.0001804	0.5	MUTYH;TOE1	5'UTR;Body;TSS1500	N_Shore
cg03717755	6	16136539	-0.314088	0.0001805	0.5	MYLIP	Body
cg04550712	5	141223411	0.26616	0.0001819	0.5
cg00094412	6	29592854	0.239468	0.0001826	0.5	GABBR1	Body	N_Shelf
cg12010995	8	59413152	0.186204	0.00018395	0.5	CYP7A1	TSS1500		rs3824260
cg04636166	8	6914420	0.202932	0.0001863	0.5	DEFA5	TSS200			rs55747446
cg15700009	11	18415711	0.226744	0.00018665	0.5	LDHA	TSS1500	N_Shore
cg11194994	1	160175974	0.219684	0.0001875	0.5	PEA15	5'UTR	S_Shore
cg27278086	2	69001774	0.194525	0.00018765	0.5	ARHGAP25	Body;TSS200
cg02283735	1	44011587	-0.201403	0.0001887	0.5	PTPRF	Body
cg25034424	4	1513089	-0.203745	0.0001891	0.5			N_Shore
cg12748000	12	6299601	0.295094	0.0001903	0.5
cg23169883	10	72435301	-0.577844	0.0001918	0.5	ADAMTS14	Body	S_Shelf		rs73276159
cg16785912	12	33048913	0.200775	0.00019335	0.5	PKP2	Body	N_Shore
cg21577406	6	87649719	0.203451	0.00019545	0.5	HTR1E	5'UTR	S_Shelf
cg21588215	6	32632937	0.184786	0.00019825	0.5	HLA-DQB1	Body	Island	rs9274418	rs9274416
cg26569670	8	71315609	0.205673	0.00019885	0.5	NCOA2	5'UTR	Island
cg26294014	8	36850538	0.178104	0.0001994	0.5
cg06877423	6	152200760	-0.211435	0.0001995	0.5	ESR1	Body
cg17692429	7	151106245	0.200038	0.00020015	0.5	WDR86	Body	Island		rs12533766
cg21457106	4	125634258	0.183862	0.0002002	0.5	ANKRD50	TSS1500	Island
cg02876129	14	75394075	-0.20309	0.0002004	0.5			S_Shelf
cg21560157	11	71212402	-0.227453	0.0002026	0.5	NADSYN1	3'UTR
cg09340639	1	157789662	0.291992	0.0002027	0.5	FCRL1	Body
cg10348756	8	27348671	0.208275	0.0002038	0.5	EPHX2	5'UTR;1stExon	Island
cg09258788	7	157540208	0.204771	0.00020565	0.5	PTPRN2	Body			rs13241312
cg00798876	7	2670978	0.191871	0.0002061	0.5	TTYH3	TSS1500	N_Shore
cg00210186	9	37905641	-0.217122	0.00020635	0.5	MCART1	TSS1500	S_Shore
cg00417408	7	150497740	0.19138	0.00020705	0.5	TMEM176B;TMEM176A	TSS200;5'UTR	Island
cg09500328	20	33413629	0.18686	0.000208	0.5	NCOA6	TSS200	S_Shore
cg21846009	14	105053550	0.234204	0.0002084	0.5	C14orf180	Body	N_Shore
cg04716996	14	65380577	0.183746	0.0002135	0.5	CHURC1	TSS1500	N_Shore
cg06196636	12	53341319	-0.212573	0.0002187	0.5	KRT18	TSS1500	N_Shore
cg07615127	3	195345288	0.23827	0.00021935	0.5			N_Shore
cg26105128	12	132221229	0.181853	0.00022025	0.5	SFRS8	Body	S_Shore
cg21647407	1	97324646	-0.19864	0.00022085	0.5
cg22069745	3	167099432	0.180291	0.0002224	0.5	ZBBX	TSS1500	S_Shore		rs13085296
cg21871608	14	93409468	-0.194927	0.00022425	0.5	ITPK1	Body		rs79750050	rs76354446
cg07548257	22	31686466	0.205216	0.00022525	0.5	PIK3IP1	Body	N_Shore
cg02343197	3	27771339	-0.205443	0.00022575	0.5			N_Shore	rs79845655
cg18310639	1	223904225	0.290892	0.0002279	0.5	CAPN2	Body	S_Shelf
cg19791003	11	92930990	-0.203118	0.00022815	0.5	SLC36A4	1stExon	Island
cg00507234	20	5986979	0.189623	0.000229	0.5	CRLS1	1stExon;TSS1500	Island
cg23573665	14	55907122	0.18706	0.0002293	0.5	TBPL2	1stExon	N_Shore
cg13955758	9	122790026	-0.207638	0.0002305	0.5
cg11768071	19	37161725	-0.211245	0.0002309	0.5			S_Shelf
cg21359950	12	94083470	0.206	0.0002314	0.5	CRADD	Body
cg22286636	15	85174661	-0.193266	0.0002333	0.5	SCAND2	TSS200	Island
cg23999801	10	126254661	0.257673	0.00023415	0.5	LHPP	Body
cg25734539	21	41028116	-0.204967	0.0002343	0.5	B3GALT5	TSS1500
cg11515215	10	29698152	0.183964	0.00023445	0.5	LOC387647	TSS1500	N_Shore
cg06903465	8	119222516	-0.199628	0.0002347	0.5	SAMD12	Body
cg18336453	6	43082296	0.238371	0.00023665	0.5	PTK7	Body
cg23618658	2	85822916	-0.197706	0.00023885	0.5	RNF181	1stExon	Island
cg15971656	11	368366	0.187002	0.0002394	0.5	B4GALNT4	TSS1500
cg24371251	2	180728398	0.200909	0.00023985	0.5			S_Shore
cg15390741	1	51822535	0.192448	0.00024305	0.5	EPS15	Body
cg11857433	18	47019224	0.195804	0.00024725	0.5	RPL17;SNORD58B	TSS1500	S_Shore
cg05955224	19	40030984	0.174174	0.0002481	0.5	EID2	TSS200	Island
cg08450085	8	10621801	-0.253529	0.00025005	0.5					rs2033370
cg03761815	16	28613584	-0.223556	0.00025155	0.5			S_Shore
cg14183927	7	2756720	0.188203	0.00025365	0.5			N_Shore		rs4719647
cg08053686	4	6223581	-0.217237	0.0002555	0.5			Island
cg20917491	3	195578259	0.201498	0.00025985	0.5
cg17466841	11	119181442	-0.220207	0.00026075	0.5	MCAM	Body	Island
cg14658867	20	443632	0.180619	0.0002617	0.5	TBC1D20	TSS1500	S_Shore
cg12360046	19	15568511	-0.209628	0.0002623	0.5	RASAL3	Body	Island
cg02757456	4	4577434	0.185452	0.0002623	0.5			Island
cg01676322	17	43213429	0.205544	0.00026425	0.5	ACBD4	5'UTR;1stExon	S_Shelf
cg23452443	1	65210737	0.205211	0.0002647	0.5	RAVER2	TSS200	Island
cg12804484	5	143854254	-0.214704	0.0002655	0.5	KCTD16	3'UTR
cg16382030	1	214169912	0.173198	0.00026815	0.5	PROX1	Body
cg04553707	17	53922670	0.193712	0.00026815	0.5			N_Shore
cg02212575	3	156838403	-0.22881	0.00026875	0.5			S_Shore
cg08468995	16	18812428	0.172593	0.0002699	0.5	ARL6IP1	Body	Island
cg07017875	5	140789247	0.186967	0.00027035	0.5	PCDHGA4;PCDHGA9;PCDHGA1;PCDHGB1;PCDHGB6;PCDHGB3;PCDHGA6;PCDHGA8;PCDHGA5;PCDHGB4;PCDHGA3;PCDHGA2;PCDHGB2;PCDHGA7;PCDHGB5	Body;1stExon	Island
cg10709461	20	22402729	-0.175358	0.0002735	0.5	LOC284788	TSS1500
cg26797297	7	2160730	-0.220489	0.00027455	0.5	MAD1L1	Body
cg15715716	17	45810359	0.182481	0.00027485	0.5	TBX21	TSS1500	N_Shore
cg10123642	1	38104517	0.194365	0.00027505	0.5			S_Shelf
cg03051598	2	29148591	0.197611	0.0002754	0.5	SNORD53;WDR43	TSS1500;Body		rs73920401
cg02675245	19	15090017	-0.188989	0.0002754	0.5			Island
cg18548208	14	89259557	-0.191034	0.0002758	0.5	EML5	TSS1500	Island
cg15769279	11	117151966	-0.212247	0.0002768	0.5	RNF214	Body			rs1940286
cg06100291	1	36235882	0.177868	0.0002787	0.5	CLSPN	TSS1500	S_Shore
cg16681516	19	46297285	0.18013	0.0002794	0.5	DMWD	TSS1500	S_Shore
cg26361671	1	118066288	0.189748	0.00028045	0.5	MAN1A2	3'UTR
cg09279988	3	196255907	0.176678	0.00028125	0.5			Island	rs9839388
cg02993533	22	46371786	0.183228	0.0002816	0.5	WNT7B	Body	Island
cg12893143	5	176237996	0.192708	0.00028435	0.5	UNC5A	Body	Island	rs2917637
cg05280131	2	132248998	0.196125	0.00028495	0.5	FAM128A;LOC150776	Body;TSS1500	N_Shore
cg21205364	4	94074754	0.20641	0.00028515	0.5	GRID2	Body
cg11229611	1	1217103	0.218933	0.00028815	0.5	SCNN1D	TSS1500
cg21495622	22	24199125	0.258867	0.00028845	0.5	SLC2A11	1stExon;5'UTR;TSS1500	Island
cg04778411	22	16405664	-0.200708	0.00028895	0.5			S_Shore
cg10639435	8	146104221	-0.254035	0.00028955	0.5	ZNF250	3'UTR			rs66555722
cg18164611	1	46958628	-0.215777	0.00029005	0.5			S_Shore
cg01633363	17	79140589	0.191885	0.0002902	0.5	AATK;LOC388428	TSS1500;Body	S_Shore
cg19118558	20	13201353	0.182475	0.0002913	0.5	ISM1	TSS1500	Island
cg06486190	7	114612269	-0.425033	0.00029175	0.5	MDFIC	Body
cg01273962	21	46810558	-0.196379	0.00029355	0.5			N_Shelf
cg07194846	22	19930177	0.213088	0.0002944	0.5	COMT;TXNRD2	5'UTR;TSS1500	S_Shore		rs57714936
cg11704631	21	36395663	0.201142	0.00029505	0.5	RUNX1	Body	N_Shelf
cg00027586	18	76148676	-0.179657	0.000296	0.5			N_Shore		rs78161558
cg20584712	6	31598451	0.19777	0.00029875	0.5	BAT2	Body	N_Shore
cg08434547	17	40272901	0.180087	0.0003004	0.5	KAT2A	Body	N_Shore
cg17532444	15	40799368	0.180279	0.00030195	0.5			Island
cg20528338	18	21976748	0.227696	0.00030325	0.5	OSBPL1A	5'UTR	N_Shore
cg14682528	11	111798182	0.174818	0.00030575	0.5			S_Shore
cg02370100	21	43655256	-0.208148	0.0003062	0.5	ABCG1	Body	Island
cg06711175	5	55543927	0.232815	0.0003067	0.5
cg07397983	8	142335386	0.192391	0.00030685	0.5
cg05042938	1	170705977	-0.206133	0.0003072	0.5	PRRX1	3'UTR
cg05364710	19	57899880	0.175315	0.0003079	0.5	ZNF548	TSS1500	N_Shore
cg17786864	1	228112806	-0.204043	0.00030925	0.5	WNT9A	Body	N_Shore
cg03172991	19	13105728	0.254258	0.0003109	0.5	NFIX	TSS1500	N_Shore
cg21984150	5	121648022	0.232494	0.00031155	0.5	SNCAIP	5'UTR	Island
cg23954655	13	99223562	0.384	0.00031195	0.5	STK24	Body
cg10129884	16	65794720	0.226893	0.00031215	0.5
cg01276536	17	79075920	0.184213	0.00031305	0.5	BAIAP2	Body	N_Shore	rs71367034
cg08650251	4	166030097	0.184404	0.0003151	0.5	TMEM192	Body	N_Shelf	rs73007682
cg07541443	13	114260546	-0.179731	0.0003157	0.5	TFDP1	Body	Island
cg12451007	14	77843567	0.178153	0.0003158	0.5	C14orf174;TMED8	TSS200	Island
cg23408114	20	21378278	0.174344	0.00031615	0.5	NKX2-4	TSS1500	S_Shore
cg17825070	15	79614659	-0.230992	0.0003162	0.5	TMED3	3'UTR			rs71409225
cg21639287	2	165698949	0.189625	0.00031645	0.5	COBLL1	TSS1500	S_Shore
cg17584303	4	1657192	-0.219751	0.0003172	0.5	FAM53A	Body	Island
cg26400954	13	76291075	0.259503	0.00031785	0.5	LMO7	Body
cg15555709	21	44786241	0.22519	0.0003182	0.5			S_Shelf		rs7510165
cg06195379	16	3124591	0.192505	0.0003184	0.5
cg11905488	12	10123604	-0.483104	0.0003191	0.5	CLEC12A	TSS1500
cg22291265	19	51182808	0.1917	0.0003224	0.5	SHANK1	Body
cg20743749	8	142630128	-0.201789	0.0003281	0.5			Island
cg18617393	22	42322502	0.185515	0.0003285	0.5	TNFRSF13C	Body	Island
cg26014952	3	196366994	-0.19049	0.00033135	0.5	LRRC33	5'UTR	S_Shore	rs11718034
cg04821794	15	29562049	0.199291	0.0003321	0.5	NDNL2;FAM189A1	TSS200;Body	Island
cg25868831	11	368588	0.183153	0.0003326	0.5	B4GALNT4	TSS1500
cg26582729	15	26234046	-0.205258	0.00033275	0.5			N_Shore		rs11634756
cg10717809	13	21639343	0.179951	0.0003335	0.5			S_Shelf
cg01176028	21	43653234	-0.291119	0.0003345	0.5	ABCG1	Body	N_Shore	rs78598231
cg18809600	6	160389711	0.191538	0.00033695	0.5	IGF2R	TSS1500	N_Shore
cg01515802	19	54876749	-0.195382	0.00033735	0.5	LAIR1	TSS200		rs918543	rs28366059
cg21110585	12	12510155	0.19592	0.00033795	0.5	LOH12CR1;LOH12CR2	5'UTR;1stExon;TSS200	Island
cg19185142	10	50970567	-0.180099	0.000338	0.5	OGDHL	TSS200	Island
cg17153045	3	156838228	-0.200919	0.00034	0.5			Island
cg18503234	11	68847839	0.21767	0.00034025	0.5	TPCN2	Body	N_Shelf
cg11416384	4	37246827	0.213066	0.0003403	0.5	KIAA1239	1stExon	Island
cg14373410	14	81426234	0.37866	0.0003426	0.5	TSHR	Body
cg08495770	10	106400824	0.180863	0.00034365	0.5	SORCS3	TSS200	Island
cg17613911	5	146762794	0.221654	0.0003484	0.5	STK32A	Body
cg19921353	6	33043574	0.196743	0.0003498	0.5	HLA-DPB1	TSS200
cg15345369	2	10262827	0.20338	0.0003518	0.5	RRM2	1stExon;TSS200	Island		rs72542785
cg01982493	2	24583511	0.176595	0.000352	0.5	ITSN2	TSS200	Island
cg06795101	2	79902874	0.175262	0.0003532	0.5	CTNNA2	Body		rs17727983
cg18728780	14	62120470	0.314751	0.00035435	0.5
cg18739932	8	1112153	-0.200084	0.00035465	0.5			N_Shore
cg06164260	3	187454439	0.227998	0.00035475	0.5	BCL6	5'UTR;TSS200	N_Shore
cg19005275	12	113588263	-0.212	0.00035475	0.5	CCDC42B	Body	N_Shelf		rs59617884
cg23356850	6	89827912	0.223867	0.000358	0.5	SFRS13B	TSS200	Island
cg05397362	13	79693203	-0.213542	0.00035935	0.5				rs6563082
cg04121261	18	12038580	0.199002	0.00036075	0.5			Island
cg03801286	21	35884508	-0.541268	0.00036235	0.5	KCNE1	TSS1500		rs11702354
cg17436666	10	44806146	0.188734	0.0003624	0.5			Island
cg17727989	9	27529519	0.174881	0.0003634	0.5	MOBKL2B	5'UTR	Island	rs75680886
cg10444281	14	75895468	0.245531	0.00036345	0.5	JDP2	5'UTR	Island	rs74965610
cg09611620	3	71545533	0.380331	0.0003648	0.5	FOXP1	5'UTR
cg20387069	6	29760897	0.190653	0.00036515	0.5	HCG4	TSS200	Island
cg21861305	1	117295987	0.219135	0.0003653	0.5	CD2	TSS1500
cg20214535	21	43619310	-0.202058	0.00036535	0.5	ABCG1	TSS1500
cg25109789	13	41495923	0.175471	0.0003665	0.5	SUGT1L1	TSS200	Island
cg26799834	8	12899921	-0.18953	0.00036895	0.5					rs34141005
cg16101572	14	21566698	0.186278	0.0003702	0.5	ZNF219;C14orf176	5'UTR;TSS1500;1stExon	Island
cg21349674	10	50323369	0.181268	0.00037085	0.5	C10orf72	Body	Island
cg17074573	22	51165537	-0.187488	0.0003717	0.5	SHANK3	Body	N_Shelf
cg24647031	7	157644160	0.20147	0.00037185	0.5	PTPRN2	Body	N_Shelf	rs73746664
cg07658383	22	32057397	0.178183	0.000372	0.5			N_Shore
cg06287665	8	102570888	-0.172437	0.0003725	0.5	GRHL2	Body
cg08364970	16	88476144	-0.205325	0.00037265	0.5
cg05900530	3	167371353	0.187986	0.00037265	0.5	WDR49	TSS200
cg15403646	8	42995564	0.179404	0.00037335	0.5	HGSNAT	TSS200	N_Shore
cg13934406	6	32120878	-0.214792	0.00037555	0.5	PPT2;PRRT1	TSS1500	N_Shore	rs55704831
cg17710440	16	787071	-0.217863	0.0003779	0.5	NARFL	Body	Island
cg10247383	3	153839028	0.185799	0.00038215	0.5	SGEF	TSS200	Island
cg09023820	8	98881129	0.205382	0.0003822	0.5	MATN2	TSS200	N_Shore
cg01382804	6	25931017	0.176679	0.00038465	0.5	SLC17A2	TSS200
cg04621578	11	133825703	0.177334	0.0003864	0.5	IGSF9B	Body	Island
cg23943944	5	116197864	0.185984	0.00038655	0.5
cg02343823	5	150284419	-0.23104	0.0003867	0.5	ZNF300	TSS200	Island
cg12070069	6	12716671	-0.174286	0.0003876	0.5	PHACTR1	TSS1500
cg13951589	7	128482287	0.182512	0.00038775	0.5	FLNC	Body	Island
cg13667488	6	48396235	0.199879	0.0003878	0.5				rs77404011
cg11970695	1	3634044	-0.196067	0.0003903	0.5	TP73	Body	N_Shore
cg21648245	4	109541405	0.19937	0.000391	0.5	LOC285456;RPL34	Body;TSS1500
cg02301815	17	44249491	-0.201423	0.0003914	0.5	KIAA1267	1stExon
cg07620167	9	140128686	0.184981	0.0003924	0.5	SLC34A3	Body	Island
cg16783412	8	124658104	-0.206477	0.00039305	0.5	KLHL38	Body
cg22874305	3	3221832	0.223242	0.00039435	0.5	CRBN	TSS1500	S_Shore
cg21405786	7	148990485	-0.259977	0.0003945	0.5	ZNF783	Body	N_Shore
cg06238667	8	29086832	0.335608	0.0003965	0.5	KIF13B	Body
cg07129669	3	50403227	0.183303	0.00039795	0.5	CACNA2D2	Body	S_Shore
cg12093005	12	133086067	-0.195115	0.00039905	0.5	FBRSL1	Body
cg15665792	7	37393003	0.169557	0.0004005	0.5	ELMO1	5'UTR
cg10090058	4	184024582	-0.203945	0.000401	0.5	WWC2	Body	S_Shelf
cg25140657	10	121217877	-0.198128	0.00040115	0.5				rs3009897
cg02736908	17	29887376	-0.188767	0.0004013	0.5			Island
cg22171088	15	25583237	0.183785	0.0004016	0.5	UBE3A	3'UTR
cg01091143	11	93822022	0.179196	0.0004045	0.5	HEPHL1	Body	N_Shore
cg25513433	11	10316555	0.182581	0.00040715	0.5	SBF2	TSS1500	S_Shore
cg14123712	10	52384903	0.164674	0.0004086	0.5	SGMS1	TSS1500	Island
cg24906316	2	21346326	-0.184882	0.0004087	0.5
cg27567561	12	107974733	-0.187648	0.0004095	0.5	BTBD11	Body;1stExon	N_Shore
cg25310097	4	86874205	0.226526	0.00041045	0.5	ARHGAP24	Body
cg15303472	22	38668914	0.185951	0.0004112	0.5	TMEM184B	1stExon;5'UTR	Island
cg01115569	7	155436277	0.17669	0.00041375	0.5	RBM33	TSS1500	N_Shore
cg15234845	10	102496500	-0.192116	0.0004143	0.5			N_Shore	rs55717489
cg15016233	12	22196840	-0.18966	0.00041515	0.5			N_Shelf	rs73268247
cg09426834	2	946648	0.204327	0.00041615	0.5	SNTG2	1stExon;5'UTR	Island
cg07281370	11	121970768	-0.191589	0.0004164	0.5	MIR125B1;LOC399959	TSS1500;Body
cg22876908	12	56325149	0.249373	0.00041845	0.5	DGKA	TSS1500;5'UTR	N_Shore
cg00137696	7	127703101	-0.20363	0.00041985	0.5	SND1	Body
cg02436098	19	4640159	0.198193	0.00042155	0.5	TNFAIP8L1	1stExon;5'UTR	S_Shore
cg21235179	17	79325224	-0.199649	0.0004232	0.5					rs55769401
cg24202485	5	1009457	0.204805	0.0004236	0.5	NKD2	Body	Island
cg05765011	16	4103225	0.278021	0.0004237	0.5	ADCY9	Body
cg20608990	2	202097607	0.202775	0.00042515	0.5	CASP8	TSS1500
cg26772172	17	77474395	0.232751	0.00042535	0.5	HRNBP3	5'UTR
cg03141679	1	214170374	0.193258	0.0004267	0.5	PROX1	Body
cg00263248	14	98444151	0.271778	0.00042735	0.5	C14orf64	Body
cg08074621	16	67427606	0.21161	0.00042745	0.5	TPPP3	TSS200	Island
cg16000520	2	235408237	0.311981	0.00042825	0.5			S_Shore
cg18669406	6	138145161	0.203101	0.00042875	0.5
cg02104967	17	1386368	-0.212156	0.000429	0.5	MYO1C	Body	N_Shelf
cg14965634	19	47000825	-0.185712	0.00043085	0.5			S_Shore	rs11883095
cg06240854	2	99771011	0.214588	0.0004311	0.5	LIPT1;TSGA10	TSS1500;5'UTR	N_Shore
cg02984614	17	31618409	0.204508	0.00043315	0.5	ACCN1	Body	Island
cg06236737	16	89950219	-0.187393	0.0004333	0.5	TCF25	Body	S_Shelf	rs62052172
cg17988460	10	134600277	0.209855	0.0004335	0.5	NKX6-2	TSS1500	Island
cg16749629	12	66459807	0.189892	0.0004347	0.5
cg18869709	22	43342938	-0.347552	0.0004348	0.5	PACSIN2	1stExon;5'UTR
cg06211255	11	65153842	0.193834	0.0004388	0.5	FRMD8	TSS200	Island
cg22926670	3	138543076	0.179585	0.0004414	0.5
cg15065837	6	31828150	-0.214358	0.00045005	0.5	NEU1	Body	N_Shelf
cg04742071	14	24610993	0.172409	0.0004502	0.5	FAM158A	TSS200	Island
cg10243266	16	31579647	-0.202697	0.0004523	0.5	CSDAP1	Body	N_Shore
cg07637183	19	11667661	-0.20464	0.0004537	0.5	ELOF1	5'UTR	N_Shelf
cg25898192	15	33418895	0.221256	0.0004544	0.5
cg23849826	15	39872186	-0.183306	0.0004552	0.5	THBS1	TSS1500	N_Shore
cg22156456	17	39844239	0.248082	0.0004561	0.5	EIF1	TSS1500	N_Shore
cg00146233	6	168375759	0.185786	0.00045705	0.5			N_Shore		rs73036687
cg20149359	1	42271216	0.219758	0.00045995	0.5	HIVEP3	5'UTR
cg11429283	11	85469037	-0.212146	0.00046135	0.5	SYTL2	1stExon;5'UTR
cg07639198	10	5004250	0.220273	0.00046145	0.5	AKR1C1	TSS1500			rs74111910
cg07360644	13	33528864	-0.181476	0.0004615	0.5
cg23806261	2	219219666	-0.231869	0.0004623	0.5
cg09471611	1	159753902	0.279285	0.00046235	0.5			S_Shelf
cg02672378	6	41506029	0.182127	0.00046355	0.5
cg21393885	17	79313913	-0.175548	0.0004636	0.5			N_Shore
cg05828893	8	1972207	0.175617	0.0004651	0.5			Island
cg01336233	3	15156079	0.172348	0.0004661	0.5
cg18324600	14	105622454	-0.232487	0.00046725	0.5	JAG2	Body	Island
cg05714559	5	149980682	-0.210138	0.0004678	0.5	SYNPO	1stExon;5'UTR
cg17487741	13	50107026	0.198117	0.0004678	0.5	RCBTB1	3'UTR
cg05640992	16	87970367	-0.182753	0.0004679	0.5	CA5A	TSS1500
cg26283921	21	46825840	0.191593	0.00046895	0.5	COL18A1	Body	Island
cg13000004	4	149074093	0.180697	0.0004697	0.5	NR3C2	Body
cg02938179	5	173042890	0.17195	0.00047005	0.5	BOD1	Body	N_Shore
cg02464098	8	26240309	0.189171	0.0004703	0.5	BNIP3L	TSS1500	Island
cg07890553	3	119182858	0.227151	0.00047465	0.5	TMEM39A	TSS1500
cg18410685	14	34838703	-0.361126	0.00047635	0.5
cg00573631	5	54472570	0.198444	0.00047645	0.5			S_Shelf
cg23808946	2	45169548	0.173629	0.0004768	0.5	SIX3	1stExon	Island
cg06271237	6	144263369	0.222751	0.00047745	0.5	PLAGL1	Body
cg21554217	5	138897467	0.18389	0.00047775	0.5			Island
cg22604693	8	75354647	0.165738	0.00047965	0.5					rs77402331
cg19496364	8	94551463	-0.17786	0.0004803	0.5
cg18845277	7	48019713	0.181663	0.000482	0.5	HUS1	TSS1500	S_Shore	rs3176489
cg09185797	2	163008822	0.204194	0.0004822	0.5	GCG	TSS200
cg20942223	7	155251040	0.217719	0.00048255	0.5	EN2	1stExon;5'UTR	Island
cg14212504	3	128564815	0.172861	0.0004833	0.5			Island
cg17879101	10	126329354	-0.445489	0.00048645	0.5	FAM53B	Body
cg04404756	17	60501112	-0.170024	0.0004865	0.5	METTL2A	TSS200	Island	rs73331740
cg26907672	5	107895657	-0.184514	0.00049015	0.5				rs6862360	rs6881234
cg03870411	4	113070602	-0.199233	0.0004933	0.5	C4orf32	Body	S_Shelf
cg13388277	7	63504673	0.190337	0.00049365	0.5	ZNF727	TSS1500	N_Shore		rs75292381
cg04567334	10	73408185	0.274757	0.0004958	0.5	CDH23	Body		rs1900513
cg11052958	7	21583226	0.178405	0.0004968	0.5	DNAH11	Body	Island
cg10179004	3	48601902	-0.228809	0.00049965	0.5	COL7A1;UCN2	Body;TSS1500
cg23828242	6	33260034	0.172497	0.0005007	0.5	RGL2	Body	S_Shelf
cg03305034	20	44806600	-0.226473	0.00050335	0.5	CDH22	Body	Island
cg12646576	10	10847844	0.184087	0.00050485	0.5
cg14290291	2	130940680	0.195277	0.0005082	0.5	SMPD4;FAM128B	TSS1500;Body	S_Shore
cg14715482	5	10377171	-0.213989	0.00051065	0.5	2016-03-06	Body
cg00466249	17	79269884	0.177987	0.00051165	0.5	SLC38A10	TSS1500	S_Shore
cg23299618	11	45102239	0.208798	0.0005126	0.5
cg06874016	17	40177415	0.245641	0.00051485	0.5	NKIRAS2	3'UTR		rs1128719
cg26880412	7	57188283	0.168207	0.0005167	0.5	ZNF479	Body
cg23400169	8	18611395	-0.187729	0.0005172	0.5	PSD3	Body
cg00537351	5	14339109	0.225195	0.00051745	0.5	TRIO	Body
cg18593210	17	81021770	0.199664	0.00051805	0.5			N_Shelf	rs28615621
cg10585208	19	7854021	0.167564	0.0005211	0.5	CLEC4GP1	Body	Island
cg26085285	14	65569396	0.19336	0.0005217	0.5	MAX	TSS200	Island
cg05944551	2	202031211	-0.188848	0.00052215	0.5					rs13006530
cg24955592	6	26271227	0.186879	0.000523	0.5	HIST1H3G	1stExon	N_Shore	rs2223591
cg09086151	6	32550067	0.176235	0.00052355	0.5	HLA-DRB1	Body	N_Shore	rs9469171	rs9269833
cg23666117	6	31629909	-0.25935	0.00052495	0.5	C6orf47;BAT4	TSS1500;3'UTR	S_Shore	rs7029
cg01558151	9	34048101	0.180161	0.00052875	0.5	UBAP2	5'UTR	N_Shore	rs73482995
cg06052353	15	71624510	-0.220031	0.0005307	0.5	THSD4	Body
cg01609836	22	50158207	0.17634	0.0005336	0.5			Island	rs75434979
cg06400229	10	125327578	-0.196628	0.0005342	0.5
cg03229033	1	146550796	-0.171192	0.00053455	0.5			Island
cg03051577	14	103366987	-0.200979	0.0005349	0.5	TRAF3	Body
cg24607398	3	37033625	0.192137	0.0005357	0.5	EPM2AIP1;MLH1	1stExon;TSS1500	N_Shore
cg05916662	5	52776344	0.173742	0.00053825	0.5	FST	TSS1500	Island
cg07226964	5	149202020	-0.23812	0.00053945	0.5	PPARGC1B	Body
cg09641127	2	10193895	0.234102	0.00053975	0.5	KLF11	3'UTR		rs80267646
cg12739034	1	71513626	0.184088	0.00054095	0.5	PTGER3	TSS200	Island
cg27598195	2	25148746	-0.20585	0.00054155	0.5
cg02786269	8	140927326	-0.234599	0.0005419	0.5	TRAPPC9	Body
cg21936959	11	68782049	-0.18979	0.0005428	0.5	MRGPRF	TSS1500	S_Shelf
cg00195561	11	46408584	-0.222649	0.0005431	0.5	CHRM4	TSS1500	S_Shore
cg14593191	11	35201133	0.180802	0.00054345	0.5	CD44	Body
cg06222220	16	67260896	0.165757	0.0005436	0.5	LRRC29;TMEM208	TSS200;1stExon;5'UTR	Island
cg02946885	14	90378680	0.199536	0.00054475	0.5	C14orf143	Body
cg24843346	8	142736091	0.17968	0.00054525	0.5			S_Shore
cg17933148	7	20122468	0.17111	0.0005464	0.5
cg18612647	14	21093801	-0.174919	0.00054735	0.5			S_Shore
cg27037013	21	35320667	0.225131	0.0005479	0.5
cg20874785	2	74612674	-0.503333	0.0005487	0.5	LOC100189589	TSS200		rs73948791	rs76426482
cg14532894	9	130964918	0.256536	0.00055045	0.5	CIZ1;DNM1	5'UTR;TSS1500	N_Shore
cg15587947	19	10220948	-0.205302	0.0005529	0.5	PPAN-P2RY11;P2RY11;PPAN	Body;TSS1500	Island
cg22988655	6	29856070	-0.192168	0.00055295	0.5	HLA-H	Body	Island	rs3128877
cg10658307	11	95071108	0.192267	0.00055295	0.5
cg13250209	14	100048149	-0.173726	0.00055385	0.5	CCDC85C	Body		rs56194396
cg16464483	15	84749130	0.166362	0.0005544	0.5			Island
cg04353469	3	50337070	0.172056	0.0005549	0.5	HYAL3;NAT6	TSS200;TSS1500	S_Shore
cg01940139	12	10460639	0.287626	0.0005558	0.5	KLRD1	1stExon;5'UTR
cg11005316	11	43964755	0.1886	0.0005591	0.5	LOC387763	1stExon	Island
cg15515265	1	2828198	-0.184633	0.0005601	0.5			Island
cg08541599	19	579501	0.187336	0.0005607	0.5	BSG	Body	Island	rs55713331	rs41276870
cg04181864	22	45182358	-0.202351	0.0005617	0.5	ARHGAP8;PRR5-ARHGAP8	5'UTR;Body	S_Shore
cg13255285	4	113558294	-0.168253	0.0005652	0.5	LARP7;C4orf21	1stExon;5'UTR;TSS1500;TSS200	Island	rs17044870
cg00921266	7	27153663	-0.180607	0.000566	0.5	HOXA3	5'UTR;TSS200	N_Shore
cg17977649	6	46743572	-0.186336	0.0005678	0.5
cg08072840	3	20448283	0.175201	0.0005702	0.5
cg00352005	2	86672885	0.23698	0.00057295	0.5	KDM3A	Body	S_Shelf		rs78988705
cg17142609	1	54407586	0.175904	0.0005734	0.5	HSPB11	5'UTR	N_Shelf
cg14101494	5	53886	0.191668	0.00057445	0.5			Island
cg09041862	3	98620877	0.168001	0.00057705	0.5	DCBLD2	TSS1500	Island
cg03108114	1	45966048	-0.178465	0.00057785	0.5	MMACHC;CCDC163P	1stExon;TSS1500	Island
cg02847289	4	178148065	-0.205977	0.00057885	0.5
cg21080112	3	119217605	0.163187	0.00057915	0.5	C3orf1	1stExon	Island
cg23032421	3	3152038	0.23867	0.00057985	0.5	IL5RA	5'UTR;1stExon
cg23265096	20	57582594	0.267621	0.0005815	0.5	CTSZ	TSS1500	Island
cg00874817	16	46824055	0.163174	0.0005818	0.5			Island
cg21536783	1	59041407	-0.444308	0.00058275	0.5	TACSTD2	3'UTR;1stExon	N_Shore
cg05055712	16	2880431	0.204768	0.0005837	0.5	ZG16B	Body
cg16685832	11	126284163	-0.22059	0.0005843	0.5	ST3GAL4	3'UTR	N_Shelf
cg16608348	1	214724481	0.203086	0.00058435	0.5	PTPN14	5'UTR	Island
cg02971219	17	72954508	0.189462	0.000586	0.5	C17orf28	Body
cg11465442	8	11832261	0.204753	0.000586	0.5	DEFB136	TSS200
cg20647418	17	42061092	0.179303	0.00058655	0.5	PYY	5'UTR	Island
cg24979167	7	1420943	-0.170507	0.00058825	0.5			N_Shelf
cg12583367	4	4412229	-0.19819	0.0005884	0.5	D4S234E	Body
cg04894642	1	178062853	0.202455	0.000589	0.5	LOC100302401;RASAL2	Body;TSS200	Island
cg02838492	9	116861288	-0.185947	0.0005891	0.5	KIF12	1stExon;5'UTR	Island
cg14727880	9	19049247	0.182835	0.0005893	0.5	RRAGA	TSS200	Island
cg13353550	12	48149200	-0.323329	0.00058965	0.5	RAPGEF3	Body	N_Shelf
cg12560192	20	61512672	-0.20558	0.00059025	0.5	DIDO1	Body	Island
cg01604009	2	67102333	0.190259	0.00059045	0.5
cg04245726	1	1903366	-0.190303	0.0005939	0.5	KIAA1751	Body			rs13303329
cg00343092	22	43547974	0.197397	0.0005947	0.5	TSPO	5'UTR	Island	rs9333315
cg00992850	7	25900703	-0.216213	0.0005965	0.5			N_Shore
cg17451419	1	86047227	0.169905	0.00059685	0.5	CYR61	Body	Island	rs71715639
cg17468563	1	12654900	0.18687	0.0005975	0.5	DHRS3	Body	N_Shore	rs80168009
cg02618553	1	27321145	-0.189007	0.00059765	0.5	TRNP1	3'UTR	Island
cg06725798	3	129267208	0.234083	0.00059795	0.5	H1FOO	Body
cg13571293	19	39739555	-0.178705	0.00059945	0.5			S_Shore
cg02528196	13	99383653	0.178976	0.00060065	0.5	SLC15A1	Body
cg25241559	2	241989379	-0.200612	0.0006007	0.5	SNED1	Body	Island
cg11282822	6	31367538	0.175749	0.0006015	0.5			Island
cg05492839	6	80657430	0.190502	0.0006017	0.5	ELOVL4	TSS200	Island		rs75912037
cg19449917	3	156823356	0.184089	0.0006019	0.5
cg08763292	1	45672848	0.161704	0.00060265	0.5	ZSWIM5	TSS1500	S_Shore
cg11380223	7	157447534	0.190692	0.00060265	0.5	PTPRN2	Body	N_Shore
cg00862588	6	32909397	0.171631	0.0006032	0.5	HLA-DMB	TSS1500
cg08863939	2	172067553	0.2727	0.00060325	0.5	TLK1	5'UTR
cg06526020	6	34308880	-0.46362	0.0006038	0.5	NUDT3	Body
cg05315874	8	20054693	-0.16661	0.00060525	0.5	ATP6V1B2	TSS200	Island
cg05035049	7	66024309	0.1838	0.00060615	0.5	LOC493754	Body	S_Shelf
cg24352530	4	89080423	0.173318	0.0006066	0.5	ABCG2	TSS1500	Island	rs58132660
cg24437104	1	227951794	0.224563	0.0006074	0.5	SNAP47	Body
cg08190828	16	85024050	-0.184571	0.00060745	0.5	ZDHHC7	Body
cg08855288	8	63161589	0.226084	0.0006083	0.5	NKAIN3	1stExon;5'UTR	Island
cg06526741	6	31549929	0.227392	0.00060865	0.5	LTB	Body	S_Shore	rs11548257
cg17928876	14	76447431	-0.19412	0.0006087	0.5	TGFB3	1stExon;5'UTR	N_Shore
cg26391219	11	3189207	-0.533988	0.00060925	0.5			S_Shelf
cg07829597	10	77161705	0.16781	0.00061005	0.5	C10orf41;ZNF503	Body;TSS200	Island
cg05481991	12	66216880	0.168842	0.0006101	0.5	HMGA2;RPSAP52	TSS1500;Body	N_Shore	rs10713958
cg01599460	1	53904088	0.177222	0.00061165	0.5	FLJ40434	Body	N_Shore
cg05492387	4	99298930	0.320892	0.00061755	0.5	RAP1GDS1	Body		rs17027523
cg23587176	7	4746837	-0.408149	0.0006193	0.5	FOXK1	Body
cg18150280	1	192776859	0.228122	0.00062045	0.5	RGS2	TSS1500	N_Shore
cg16153042	6	3282307	-0.376556	0.00062095	0.5	SLC22A23	Body			rs35873377
cg25022342	12	46385851	0.210149	0.0006228	0.5	SFRS2IP	TSS1500	Island
cg11376147	11	57261198	0.229688	0.0006228	0.5	SLC43A1	Body
cg16000989	4	41983716	-0.343928	0.00062365	0.5	DCAF4L1	5'UTR;1stExon	N_Shore
cg05874732	20	2539552	0.193212	0.00062745	0.5	TMC2	Body	Island	rs4815320
cg08872493	1	23521417	-0.175427	0.0006279	0.5	HTR1D	TSS200
cg16956268	9	123342682	0.164079	0.00062795	0.5	CDK5RAP2	TSS1500	S_Shore
cg04498198	17	27899966	-0.1832	0.00062845	0.5	TP53I13	3'UTR	Island
cg03318940	3	182817448	-0.17318	0.0006299	0.5	MCCC1	TSS200	Island
cg23942984	12	14103087	0.171794	0.00063035	0.5	GRIN2B	5'UTR
cg02913832	10	60390337	-0.197944	0.0006307	0.5	BICC1	Body
cg17052964	2	108602510	-0.197296	0.00063095	0.5	SLC5A7	TSS1500	N_Shore
cg08520200	19	48076173	-0.179829	0.0006318	0.5			Island
cg09074856	1	2979817	-0.176254	0.00063385	0.5	FLJ42875	Body	Island	rs12742400
cg18881778	12	120241287	-0.175406	0.0006348	0.5	CIT	Body	N_Shore	rs79888819
cg20800606	10	131694675	-0.20306	0.0006361	0.5	EBF3	Body	Island
cg24129356	6	32920735	0.220043	0.00063615	0.5	HLA-DMA	1stExon
cg19012681	3	14643719	0.168128	0.0006373	0.5			Island
cg21117668	2	242498349	0.234091	0.000639	0.5	BOK	5'UTR;1stExon	Island
cg01994542	14	103800472	-0.166039	0.0006416	0.5	EIF5	TSS1500;TSS200	Island
cg12227172	19	52391411	-0.193344	0.00064185	0.5	ZNF577	TSS1500;TSS200	S_Shore		rs75577191
cg27356165	19	2613933	0.199911	0.00064585	0.5	GNG7	5'UTR	Island		rs57336137
cg01224884	5	17272870	0.164879	0.0006481	0.5	BASP1	5'UTR	N_Shelf	rs11133895
cg11853811	18	44140082	-0.232185	0.0006492	0.5	LOXHD1	TSS1500;Body	N_Shore
cg07252363	6	33360697	0.232664	0.0006503	0.5	KIFC1	Body	S_Shore	rs77283015
cg24680646	13	38231017	0.176921	0.00065085	0.5	TRPC4	Body			rs7331553
cg22784595	10	7455714	-0.171987	0.00065125	0.5			S_Shore
cg10693058	19	41025658	0.207992	0.00065365	0.5	SPTBN4	Body	Island
cg06883551	11	18655919	0.200301	0.0006538	0.5	SPTY2D1	1stExon;5'UTR	Island
cg00087971	6	52225096	0.170052	0.00065385	0.5			N_Shore
cg16709904	16	86379417	0.16479	0.0006552	0.5	LOC732275	TSS200		rs1728375
cg12611423	6	1389966	0.175408	0.0006556	0.5	FOXF2	TSS200	Island
cg01782097	1	846637	-0.192583	0.00065745	0.5			S_Shore
cg11285998	12	53399246	-0.192228	0.0006622	0.5	EIF4B	TSS1500	N_Shore	rs77093477
cg10078511	15	39872032	-0.176642	0.0006642	0.5	THBS1	TSS1500	N_Shore
cg15089077	1	55246867	-0.182185	0.0006664	0.5	TTC22	3'UTR	Island
cg12717203	4	124342	-0.171778	0.00066675	0.5	ZNF718	Body	Island
cg02116889	5	130971738	0.165444	0.00067065	0.5	RAPGEF6	TSS1500	S_Shore
cg25456468	12	54394116	0.178663	0.00067215	0.5	HOXC9	1stExon	Island	rs35784648
cg13945442	9	138673031	0.162961	0.0006758	0.5	KCNT1	Body	S_Shore
cg09522056	16	31830979	-0.195457	0.0006779	0.5			Island
cg03260530	17	81049494	-0.198078	0.0006798	0.5	METRNL	Body	N_Shore	rs9913137
cg22117850	15	40575431	0.2052	0.00068045	0.5			Island
cg05547902	15	74421523	0.180525	0.0006807	0.5	LOC283731;ISLR2	Body;TSS1500;TSS200	Island
cg12116137	17	1576449	-0.28455	0.00068145	0.5	PRPF8	Body
cg11830508	5	179920202	-0.171191	0.00068255	0.5	CNOT6	TSS1500	N_Shore	rs72811129
cg18696805	5	180666976	-0.208775	0.00068445	0.5	GNB2L1	Body	N_Shelf
cg18314424	4	184718605	0.200539	0.0006847	0.5			Island
cg25503323	7	36567098	0.206897	0.0006864	0.5	AOAH	Body
cg13105228	11	115088649	0.232154	0.0006885	0.5	CADM1	Body
cg14995716	1	32687918	0.177108	0.00068935	0.5	C1orf91;EIF3I	1stExon;TSS200	Island
cg00673286	15	83349613	0.179685	0.0006894	0.5	AP3B2	Body	Island
cg13297881	1	65614322	0.161856	0.00068945	0.5	AK3L1	Body	Island		rs6664331
cg25840822	7	20706429	0.175782	0.0006899	0.5	ABCB5	Body;3'UTR			rs80190153
cg18654183	15	76552574	-0.174516	0.0006907	0.5	ETFA;TYRO3P	Body;TSS200
cg25535047	20	61174805	0.169805	0.00069125	0.5			N_Shelf
cg09347252	7	158281613	-0.182047	0.0006922	0.5	PTPRN2	Body	Island
cg16163847	13	52165356	-0.596996	0.00069235	0.5	WDFY2	Body		rs9591413
cg08069338	6	160207898	0.166474	0.0006932	0.5	SNORA29;TCP1	TSS1500;Body;5'UTR	N_Shelf
cg22719559	20	3388427	-0.161824	0.00069335	0.5	C20orf194	TSS200	Island
cg12291519	10	43950823	0.168992	0.00069565	0.5	ZNF487	Body	N_Shore
cg10278506	4	38056456	-0.196497	0.0006979	0.5	TBC1D1	Body
cg15140619	3	128597795	0.161605	0.0006989	0.5	ACAD9	TSS1500	N_Shore
cg02953125	2	1079100	0.162615	0.00069915	0.5	SNTG2	Body		rs4971429
cg10533536	8	145597427	0.172762	0.00070025	0.5	ADCK5	TSS1500	Island
cg11699374	1	27114614	0.195563	0.00070245	0.5	PIGV	5'UTR;1stExon	Island
cg01519714	2	27070750	0.166886	0.0007037	0.5	DPYSL5	TSS1500	Island
cg20309078	1	162531224	0.158178	0.0007043	0.5	UAP1	TSS200	Island
cg00404400	3	186078568	0.210615	0.00070535	0.5	DGKG	5'UTR	N_Shore
cg04105726	1	1601205	-0.186797	0.0007074	0.5	LOC728661;CDK11B	Body;5'UTR	Island
cg01946401	6	45296101	0.198266	0.00070785	0.5	SUPT3H;RUNX2	5'UTR;Body;1stExon
cg02469916	12	70583810	0.171528	0.000709	0.5
cg17132421	15	98503947	0.225866	0.0007101	0.5	ARRDC4	1stExon;5'UTR	Island
cg13490227	8	37551676	-0.177072	0.00071125	0.5			N_Shore		rs62488359
cg00117908	17	66255666	0.210897	0.00071365	0.5	ARSG	5'UTR	S_Shore
cg00012522	15	98503952	0.225656	0.00071385	0.5	ARRDC4	1stExon;5'UTR	Island
cg04654489	16	17165002	0.163957	0.0007175	0.5
cg18541077	4	3432546	-0.265631	0.0007187	0.5	RGS12	Body
cg03737080	1	154956500	0.177938	0.00071875	0.5	FLAD1	Body;1stExon
cg00387704	3	189838376	0.195752	0.00072355	0.5	LEPREL1	5'UTR;1stExon	Island
cg05644921	4	141489114	0.162516	0.00072585	0.5	UCP1	Body	N_Shore
cg18835493	2	23914183	-0.174159	0.0007266	0.5	KLHL29	Body	S_Shore
cg20094699	12	105115605	0.175363	0.0007285	0.5	CHST11	Body
cg22042060	5	43120942	0.157397	0.00072875	0.5	ZNF131	TSS1500	Island		rs11748652
cg10483333	2	96065269	-0.240055	0.0007297	0.5			N_Shelf
cg17767484	6	36238230	-0.192724	0.0007299	0.5	PNPLA1	5'UTR;TSS200
cg24523650	2	37381088	-0.228088	0.00072995	0.5	EIF2AK2	5'UTR	N_Shelf
cg23267450	10	47151484	0.200541	0.00073215	0.5			Island
cg06220958	17	10452851	0.163472	0.0007324	0.5	MYH2	5'UTR
cg19022697	1	55247140	-0.189838	0.00073345	0.5	TTC22	Body	Island
cg06065657	19	4279628	0.1617	0.00073395	0.5	SHD	5'UTR;1stExon	Island
cg23414876	16	67197396	0.179502	0.00073435	0.5	HSF4;FBXL8	5'UTR;1stExon;Body	Island
cg11382241	3	4889445	0.163503	0.0007344	0.5	ITPR1	3'UTR			rs9817206
cg05586209	7	143079085	0.203505	0.00073595	0.5	ZYX	Body	Island	rs77691256
cg01160347	14	55908301	0.191125	0.00073605	0.5	TBPL2	TSS1500	S_Shore		rs41437744
cg22079354	11	130786696	0.182925	0.0007367	0.5	SNX19	TSS1500	S_Shore	rs73585957
cg26932600	6	74230734	0.193528	0.0007373	0.5	EEF1A1	1stExon;5'UTR	Island
cg24658867	7	134626923	-0.190974	0.0007385	0.5	CALD1	Body
cg15830449	1	156549118	-0.181344	0.0007388	0.5	TTC24	TSS1500
cg15966954	5	135231547	0.188479	0.0007392	0.5	IL9	TSS200
cg02727605	2	32236000	0.159616	0.0007427	0.5	MEMO1	TSS1500	Island
cg07590004	7	139522635	-0.210898	0.0007445	0.5	TBXAS1	5'UTR
cg01401762	4	109708572	0.245985	0.0007445	0.5
cg07459652	6	158957377	0.160864	0.0007449	0.5	TMEM181	TSS200	Island
cg03768859	19	1982099	0.169341	0.00074505	0.5			S_Shore
cg10240950	12	110486919	-0.172343	0.0007467	0.5	C12orf76	Body	S_Shore
cg12111104	13	33860756	0.178145	0.0007503	0.5	STARD13	TSS1500
cg03242344	11	69489380	0.163762	0.00075135	0.5	ORAOV1	Body	N_Shore	rs79815973
cg23564928	14	32030597	0.165657	0.0007525	0.5	NUBPL	1stExon;5'UTR		rs45468395
cg01747664	1	36614437	0.197834	0.00075335	0.5	TRAPPC3	Body	N_Shore
cg00643272	6	170588360	0.169197	0.00075395	0.5			N_Shore	rs725239
cg22639048	8	96837235	-0.207201	0.00075445	0.5
cg03717555	2	72372167	0.169089	0.00075455	0.5	CYP26B1	Body	Island		rs62150091
cg19429740	11	71640837	0.15848	0.0007553	0.5	RNF121;LOC100133315	Body;TSS1500
cg05963085	3	112359648	-0.171639	0.00075685	0.5	CCDC80	5'UTR;1stExon
cg22494767	1	3533028	0.16964	0.00075995	0.5				rs12033348
cg20557595	14	45381239	0.202809	0.00076025	0.5
cg26386472	12	122277360	0.167448	0.00076145	0.5			Island
cg05380296	3	47620439	0.162187	0.00076165	0.5	CSPG5	TSS200	Island
cg04437956	2	242869281	-0.186988	0.00076165	0.5
cg26915625	1	145419115	-0.183184	0.00076545	0.5			S_Shelf
cg23236408	3	87039150	0.168517	0.00077175	0.5	VGLL3	Body	N_Shore
cg06312985	7	32961866	-0.424747	0.00077405	0.5	RP9P	Body		rs61448220
cg14097185	10	829333	-0.189399	0.00077505	0.5
cg05913514	16	3014183	0.18528	0.0007767	0.5	KREMEN2	TSS200	Island
cg04651765	10	128465572	0.169122	0.00078055	0.5
cg04816311	7	1066650	-0.261022	0.00078135	0.5	C7orf50	Body	N_Shore
cg12845177	19	8650523	0.181604	0.00078265	0.5	ADAMTS10	Body	Island
cg26529516	22	43253547	0.203809	0.0007828	0.5	ARFGAP3	TSS200	Island
cg23366119	18	72162949	0.160505	0.0007834	0.5	CNDP2	TSS1500	Island
cg05783139	2	198650985	0.160575	0.00078375	0.5	BOLL	TSS200;TSS1500	Island
cg00483304	2	64976962	0.16979	0.00078445	0.5			N_Shore
cg18219563	2	27487458	0.181698	0.00078475	0.5	SLC30A3	TSS1500	Island
cg14548611	19	15367059	-0.172444	0.000785	0.5	BRD4	Body
cg04768998	2	175500583	0.214339	0.0007857	0.5	WIPF1	5'UTR;TSS1500
cg19973085	5	127702985	0.170477	0.00078995	0.5	FBN2	Body
cg23216612	7	105171843	0.200537	0.00079	0.5	RINT1	TSS1500	N_Shore	rs76879863
cg04541228	8	11625883	-0.170791	0.00079035	0.5	NEIL2	TSS1500	N_Shore
cg02470595	12	54426736	-0.15806	0.00079255	0.5	HOXC4;HOXC5	5'UTR;TSS200;Body	N_Shore
cg14092997	19	6425737	0.165953	0.000793	0.5	KHSRP	TSS1500	Island	rs11671499	rs78558181
cg07071615	14	106214478	0.185893	0.00079535	0.5				rs2013607
cg20612831	7	72936717	0.182172	0.0007979	0.5	BAZ1B	TSS200	Island
cg19413066	17	76965347	0.229436	0.0007985	0.5
cg03121508	6	28746317	-0.16601	0.0007991	0.5
cg02244288	16	89573955	0.182499	0.00080135	0.5	SPG7	TSS1500	Island
cg11114873	4	85419975	0.185572	0.00080175	0.5	NKX6-1	TSS1500	Island
cg14474669	20	2083345	0.199742	0.0008025	0.5	STK35	Body	Island	rs11698299
cg15061330	10	115580593	0.188724	0.000804	0.5
cg06388350	4	95334135	0.211384	0.00080425	0.5
cg04799489	10	43249161	0.17625	0.0008063	0.5			Island
cg20900557	2	232283631	-0.176126	0.00080635	0.5
cg11937703	5	140307640	0.159803	0.00080925	0.5	PCDHAC1;PCDHA7;PCDHA12;PCDHA6;PCDHA10;PCDHA4;PCDHA11;PCDHA8;PCDHA1;PCDHA2;PCDHA9;PCDHA13;PCDHA5;PCDHA3	1stExon;Body	S_Shore	rs17844363
cg13393830	19	52391605	-0.173266	0.0008093	0.5	ZNF577	TSS1500	S_Shore		rs71688538
cg21315421	2	239161191	0.177727	0.00081145	0.5	PER2	Body
cg00564598	19	10216860	0.210278	0.0008118	0.5	SNORD105;PPAN-P2RY11;PPAN	TSS1500;TSS200	Island
cg13274713	17	59477286	0.18639	0.0008157	0.5	TBX2	5'UTR;1stExon	Island
cg16174341	12	53689971	0.16237	0.00081765	0.5	PFDN5	Body	S_Shore
cg17329393	13	32820875	-0.178673	0.00081925	0.5	FRY	Body
cg11010528	6	29894813	0.162294	0.00081975	0.5	HCG4P6	TSS1500	Island	rs409632	rs61249749
cg01465769	3	53226412	-0.463036	0.0008201	0.5	PRKCD	3'UTR	N_Shelf		rs59159087
cg15041658	7	24866066	0.327226	0.00082235	0.5	OSBPL3	Body
cg17112182	11	119207576	-0.220677	0.00082885	0.5	RNF26	1stExon;3'UTR	N_Shelf		rs71786330
cg08771171	5	138211084	-0.184386	0.000829	0.5	CTNNA1;LRRTM2	Body;TSS200
cg08708402	1	110026376	-0.164694	0.00082935	0.5	ATXN7L2	TSS200	N_Shore
cg11464895	10	135044789	0.190236	0.00083155	0.5	UTF1	Body	Island
cg21535931	8	145029603	0.191616	0.0008326	0.5	PLEC1	Body	S_Shore
cg15867944	20	55844836	0.161737	0.00083365	0.5			S_Shelf
cg21717879	19	572359	0.198967	0.0008351	0.5	BSG	TSS200;Body	Island
cg21196724	5	178950855	-0.202669	0.00083575	0.5
cg15269541	15	43626905	0.162146	0.00083765	0.5	ADAL	5'UTR	S_Shelf
cg15784997	19	3196307	-0.216615	0.00084095	0.5	NCLN	Body	Island
cg06530336	7	64126779	0.177967	0.00084185	0.5	ZNF107	5'UTR	Island		rs28896860
cg00302533	20	2083388	-0.174154	0.00084275	0.5	STK35	Body	Island		rs11698299
cg08649360	3	9833841	0.171859	0.00084405	0.5	ARPC4;TADA3	TSS1500;5'UTR	N_Shore
cg24023157	7	99106147	-0.198767	0.0008448	0.5	ZKSCAN5	Body	S_Shelf
cg23259477	3	194103872	0.169414	0.0008483	0.5
cg14416559	18	21719381	0.164318	0.00084865	0.5	CABYR	5'UTR;TSS200	Island	rs9675752
cg11379222	13	45915580	0.163267	0.0008492	0.5	LOC100190939;TPT1	Body;TSS1500	Island
cg05210615	17	47512894	0.208134	0.000851	0.5
cg07184988	6	33363057	0.176984	0.0008517	0.5	KIFC1	Body	S_Shelf
cg02101946	6	5004009	0.184924	0.00085315	0.5	RPP40	Body	N_Shore
cg09266113	1	54356345	-0.174066	0.0008536	0.5	YIPF1	TSS1500	S_Shore		rs6682112
cg27619136	4	174291353	-0.166846	0.00085485	0.5	SAP30	TSS1500	N_Shore
cg25485734	10	30981289	-0.193746	0.0008556	0.5
cg26639730	16	29242315	-0.201665	0.00085595	0.5
cg26123920	12	49259714	0.161524	0.00085885	0.5	RND1	TSS200
cg02176725	11	45824652	0.190481	0.0008594	0.5	SLC35C1	TSS1500	N_Shore
cg23043640	7	599157	-0.210597	0.00086365	0.5	PRKAR1B	Body	Island
cg00449767	19	45737603	0.161826	0.0008641	0.5	EXOC3L2	TSS200	Island
cg21850668	1	95538182	0.157373	0.00086435	0.5	ALG14	Body	N_Shore	rs74823097
cg00109451	10	88441339	-0.19223	0.0008645	0.5	LDB3	Body		rs45610637
cg03234603	17	2515392	0.169859	0.0008649	0.5	PAFAH1B1	5'UTR
cg10773745	12	123633142	-0.178179	0.00086555	0.5			N_Shore
cg13892954	1	57110867	0.202996	0.00086595	0.5	PRKAA2	TSS200	Island
cg22039566	1	22927865	-0.172235	0.0008661	0.5	EPHA8	Body	S_Shore
cg04342737	3	99979591	0.190344	0.0008661	0.5	TBC1D23	TSS200	N_Shore
cg00760562	3	195942993	-0.176061	0.00086695	0.5	OSTalpha	TSS1500
cg26063872	20	30028206	-0.161258	0.00086995	0.5	DEFB123	TSS1500
cg26087117	19	53636229	0.205021	0.0008702	0.5	ZNF415	TSS200	Island
cg02693118	2	27819901	-0.196323	0.0008702	0.5	ZNF512	Body
cg13980609	11	66883117	-0.406349	0.0008718	0.5			N_Shelf
cg20673472	6	146871340	0.175031	0.0008735	0.5	RAB32	Body
cg07397493	11	2011312	-0.192866	0.0008739	0.5	LOC100133545	TSS200	N_Shelf
cg22249390	6	27145293	0.154591	0.00087445	0.5			N_Shore
cg06080688	4	143767424	0.159345	0.0008745	0.5	INPP4B	1stExon;5'UTR	Island
cg22689323	8	143926325	0.416802	0.0008762	0.5	GML	Body
cg21219398	14	36278495	0.157936	0.0008762	0.5	RALGAPA1	TSS200	Island
cg23471362	12	130498464	-0.163793	0.0008824	0.5
cg01684361	12	133349952	-0.198579	0.0008839	0.5	GOLGA3	Body	Island
cg19472656	20	44937709	0.15735	0.00088605	0.5			S_Shore
cg13335863	7	57509438	-0.176378	0.00088635	0.5	ZNF716	TSS1500			rs57439334
cg08695830	7	73703459	0.177734	0.0008866	0.5	CLIP2	TSS1500	Island
cg07281879	11	32459626	0.216808	0.0008874	0.5	WIT1	Body	Island
cg11691571	19	11664023	-0.201489	0.0008881	0.5	ELOF1	3'UTR	S_Shelf		rs72620552
cg14476101	1	120255992	0.181051	0.00088855	0.5	PHGDH	Body	S_Shore
cg05386493	3	138665654	0.203349	0.00088935	0.5	FOXL2;C3orf72	1stExon;TSS1500;5'UTR	Island
cg22255532	3	152872888	-0.175478	0.0008905	0.5
cg15331902	7	107302261	0.179655	0.0008911	0.5	SLC26A4;LOC286002	Body;TSS200	Island
cg23231093	1	1625702	-0.185191	0.00089215	0.5	LOC728661;CDK11B	TSS1500;Body;5'UTR	S_Shore
cg25754485	3	42708983	0.20108	0.000893	0.5	ZBTB47	3'UTR		rs2290975
cg01802453	4	183370148	0.178711	0.0008932	0.5	ODZ3	Body	Island
cg04049981	17	48894894	0.180664	0.00089415	0.5
cg24006352	1	112530294	-0.183213	0.000895	0.5	KCND3	5'UTR	N_Shore
cg25247177	19	3698223	-0.187625	0.00089735	0.5	PIP5K1C	Body	Island
cg16341592	3	112931182	0.204038	0.0008991	0.5	BOC	TSS200	Island
cg03003216	6	31125920	-0.159397	0.0009013	0.5	CCHCR1;TCF19	TSS1500;5'UTR	Island	rs34888897
cg12024050	8	26435291	-0.172052	0.0009035	0.5	DPYSL2	TSS200	Island
cg03014427	14	45552678	0.22891	0.00090655	0.5	PRPF39	TSS1500	N_Shore
cg09996156	7	86688487	0.163712	0.00091105	0.5	KIAA1324L	Body	N_Shore	rs35626657
cg16513149	8	144069512	0.175023	0.00091125	0.5	LOC100133669	Body
cg09613887	15	25475940	-0.161007	0.00091275	0.5	SNORD115-15;SNORD115-21;SNORD115-33	Body;TSS200
cg19674091	15	90643766	0.193289	0.00091275	0.5	IDH2	Body	N_Shore	rs57446376
cg06737937	7	87849496	0.167955	0.000913	0.5	SRI	TSS200;Body	Island
cg02059214	3	108021106	0.309015	0.0009164	0.5	HHLA2	TSS1500		rs2951508
cg20011051	10	105881722	0.163346	0.00092085	0.5	C10orf78	TSS1500;TSS200	Island
cg18449052	7	150820714	0.196784	0.0009215	0.5	AGAP3	3'UTR;Body	Island
cg05307957	1	27028974	-0.236395	0.0009218	0.5	ARID1A	Body
cg18923472	2	48983189	-0.165447	0.0009226	0.5	LHCGR	TSS1500	S_Shore	rs12994872
cg27237814	6	30860014	-0.178173	0.0009232	0.5	DDR1	Body
cg14548509	8	41165144	-0.161631	0.0009237	0.5	SFRP1	Body	N_Shore
cg16689937	14	67656241	-0.184651	0.0009242	0.5	FAM71D	5'UTR;1stExon
cg02569219	17	2266849	-0.177076	0.00092545	0.5	SGSM2	Body	S_Shore
cg22500555	3	159756996	0.20661	0.0009269	0.5			Island	rs74566000
cg25260543	7	100946792	0.168652	0.0009286	0.5
cg18280933	6	31468925	-0.176753	0.00092975	0.5	MICB	Body	S_Shelf
cg06269281	1	54355570	0.168481	0.0009311	0.5	YIPF1	TSS200	Island
cg26186754	15	80987697	0.166647	0.00093115	0.5	FAM108C1	5'UTR;1stExon	Island
cg08205230	11	67183078	0.182301	0.00093355	0.5	ATPGD1	TSS200	Island
cg16774946	13	24798195	0.195549	0.0009337	0.5	SPATA13	Body;5'UTR		rs11842597
cg18660409	3	10365848	-0.182188	0.00093535	0.5	ATP2B2	3'UTR	S_Shelf
cg13389997	1	214695142	0.175971	0.0009357	0.5	PTPN14	5'UTR			rs73077989
cg20988870	12	54760123	-0.187665	0.0009374	0.5			N_Shelf	rs34696857
cg24815792	6	42927959	0.180841	0.0009379	0.5	GNMT	TSS1500	N_Shore
cg00078259	6	2656232	0.176834	0.0009394	0.5
cg22209601	17	43471099	-0.241357	0.00094105	0.5			N_Shore
cg13010014	11	124740965	-0.176978	0.0009414	0.5	ROBO3	Body	S_Shore
cg12383473	6	28864698	0.162548	0.00094215	0.5			S_Shore
cg15994546	2	15225091	-0.181605	0.00094275	0.5
cg01750611	17	27072015	0.18339	0.0009452	0.5	TRAF4	Body	S_Shore
cg18447143	11	74461705	-0.164551	0.0009458	0.5	RNF169	Body	S_Shore	rs35511245
cg03484267	2	207988651	-0.191787	0.0009463	0.5	KLF7	Body
cg24368902	10	43250063	0.167842	0.00094745	0.5			Island	rs507485
cg14261472	17	48637449	0.167838	0.0009494	0.5	CACNA1G	TSS1500	Island
cg02275622	2	207773017	-0.166808	0.00095115	0.5
cg10506353	22	31530050	-0.170513	0.0009514	0.5	INPP5J	Body		rs76817205
cg03075534	1	240161447	0.18233	0.0009527	0.5			Island	rs12096565
cg12048253	19	4954627	-0.188931	0.00095465	0.5	UHRF1	Body	Island	rs17881653
cg02755455	1	65352382	-0.160343	0.0009555	0.5	JAK1	5'UTR
cg15036098	2	96151370	-0.197574	0.000956	0.5	TRIM43B	TSS1500		rs2707328
cg24337644	2	234262978	0.187762	0.00095605	0.5	DGKD	TSS200			rs2340832
cg09100940	6	33172902	0.159948	0.00095725	0.5	HSD17B8	Body	S_Shore
cg24304733	19	36976461	-0.16816	0.00095865	0.5	ZNF566	5'UTR	N_Shelf
cg22645062	19	49494771	-0.180779	0.00096185	0.5	GYS1	Body	N_Shore		rs76843656
cg04290133	7	65439512	-0.171813	0.00096245	0.5	GUSB	Body
cg07168181	7	2884124	0.157516	0.00096495	0.5	GNA12	TSS200	Island
cg27164044	19	19843934	0.161872	0.00096805	0.5	ZNF14	TSS200	Island		rs61340300
cg05728596	2	219128475	0.16495	0.00096825	0.5	GPBAR1	3'UTR		rs2292549
cg00515437	15	83422206	0.166483	0.00096845	0.5			S_Shelf
cg14343334	17	74387045	-0.173005	0.00097105	0.5	UBE2O	Body
cg04891053	1	161053558	-0.3907	0.00097125	0.5	PVRL4	Body	S_Shelf
cg00668103	7	100084730	0.168102	0.000974	0.5	C7orf51	Body	N_Shore
cg15242570	9	90341048	0.185376	0.00097555	0.5	CTSL1	1stExon;5'UTR	Island
cg26931872	11	63722024	-0.18609	0.0009756	0.5	NAA40	3'UTR
cg01734338	11	2491231	-0.188981	0.000979	0.5	KCNQ1	Body		rs58558735
cg23305768	5	148521464	0.19549	0.00098235	0.5	ABLIM3	5'UTR	Island	rs55791812
cg17496354	11	16842576	0.175187	0.0009825	0.5	PLEKHA7	Body
cg25958716	2	191079856	0.168887	0.0009869	0.5	HIBCH	Body
cg24173596	2	11734257	-0.189877	0.00098765	0.5	GREB1	Body	S_Shore		rs13009660
cg18825419	10	27150407	0.207956	0.0009886	0.5	ABI1	TSS1500	S_Shore
cg08610281	1	212212043	0.165367	0.0009897	0.5	DTL	Body	S_Shelf
cg08234504	5	139013317	0.223793	0.0009901	0.5			N_Shelf
cg21808345	1	19577998	0.156624	0.0009901	0.5	KIAA0090;MRTO4	1stExon;TSS200	Island
cg00806704	13	28539042	0.169743	0.0009917	0.5	CDX2	Body	N_Shore
cg13437164	1	22890048	0.199694	0.0009928	0.5	EPHA8	5'UTR;1stExon	Island
cg14550760	9	135936732	0.311988	0.0009928	0.5	CEL	TSS1500
cg00948664	3	48935316	0.18497	0.00099495	0.5	SLC25A20	Body	N_Shore
cg02821342	7	130793551	0.173958	0.00099515	0.5	MKLN1;FLJ43663	TSS1500;Body	N_Shore	rs78453604
cg27627524	8	131325625	-0.49637	0.00099515	0.5	ASAP1	Body
cg13715590	3	68185630	0.157942	0.0009956	0.5	FAM19A1	Body
cg22945473	5	74438852	0.177654	0.00099845	0.5	ANKRD31	Body
cg25597623	3	50306456	-0.199608	0.0010045	0.5	SEMA3B	5'UTR	N_Shelf
cg25015735	1	92852629	0.155453	0.0010079	0.5	RPAP2	3'UTR
cg11174255	4	1513259	-0.175034	0.0010093	0.5			N_Shore
cg03928812	11	59634276	0.282734	0.00100965	0.5	TCN1	TSS1500
cg26304119	11	67265369	-0.182262	0.00100995	0.5	PITPNM1	Body	S_Shelf
cg00012762	17	72744649	0.185222	0.0010105	0.5	SLC9A3R1	TSS200	Island
cg23644854	9	132500429	0.167085	0.0010126	0.5			Island
cg15107203	1	150529170	-0.184688	0.0010134	0.5	ADAMTSL4	Body	N_Shore
cg26987367	18	75402530	-0.179035	0.0010146	0.5			Island		rs8083320
cg04355093	4	85887382	0.196922	0.00101595	0.5	WDFY3;C4orf12	5'UTR;TSS1500;1stExon	Island
cg11865585	19	57752014	-0.161946	0.0010168	0.5	ZNF805	TSS200	Island
cg11062956	16	2723328	0.179864	0.00101685	0.5			Island	rs57920098
cg07707891	21	35473313	0.18179	0.0010185	0.5	MRPS6;SLC5A3	Body;3'UTR
cg03861785	16	1873952	0.170864	0.00101855	0.5	HAGH	Body;5'UTR	N_Shelf		rs58222621
cg05935052	1	209381144	0.169345	0.00102015	0.5
cg05621516	6	99728990	0.181073	0.0010216	0.5	C6orf168	3'UTR
cg10738119	7	75957040	-0.460342	0.00102235	0.5	YWHAG	3'UTR	N_Shore
cg24112221	14	94417513	-0.186539	0.00102425	0.5	ASB2	Body
cg02616966	3	182817190	-0.163015	0.0010261	0.5	MCCC1	1stExon	Island
cg18828306	11	17555864	-0.165627	0.0010276	0.5	USH1C	Body
cg08392360	6	107437822	-0.164539	0.00102765	0.5			S_Shore
cg08598287	10	43836083	0.173583	0.001029	0.5			N_Shore
cg21593676	4	88142277	0.163983	0.00102945	0.5	KLHL8	TSS1500	S_Shore
cg01868405	1	54204112	0.179135	0.0010298	0.5			Island
cg13813871	9	128024023	0.158028	0.00102985	0.5	GAPVD1	TSS200	Island
cg12233379	1	151812524	0.168808	0.0010321	0.5	LOC100132111;C2CD4D	Body;5'UTR	Island
cg02751532	7	3041110	0.158677	0.0010323	0.5	CARD11	5'UTR
cg12270308	1	54856035	-0.202403	0.0010339	0.5	SSBP3	Body	N_Shore
cg25426630	12	31241496	-0.159331	0.00103555	0.5	DDX11	Body
cg14932124	13	32885430	-0.201838	0.0010359	0.5	ZAR1L	1stExon	Island
cg16177187	1	226825606	-0.204825	0.00103795	0.5	ITPKB	Body	N_Shelf		rs6657918
cg24815842	10	87839368	-0.175115	0.001038	0.5	GRID1	Body
cg09960202	12	132969203	-0.162188	0.0010409	0.5			Island	rs79762479
cg03477976	2	11813553	0.185202	0.00104115	0.5			S_Shelf
cg04785391	1	165040606	0.172776	0.00104275	0.5
cg06123976	22	17489752	-0.201742	0.00104825	0.5	GAB4	TSS1500	S_Shore
cg17560332	2	198651303	0.163469	0.00104975	0.5	BOLL	TSS1500	Island	rs13015235
cg13981545	12	88974137	0.192531	0.00105	0.5	KITLG	5'UTR;1stExon	Island
cg14531072	3	167047201	0.162075	0.0010514	0.5	ZBBX	Body		rs73028628
cg16148403	4	25161816	0.156916	0.0010521	0.5	SEPSECS	Body;5'UTR	Island
cg15294435	10	116391467	0.169431	0.00105265	0.5	ABLIM1	Body	Island
cg00341885	19	4323034	-0.173706	0.00105345	0.5	FSD1	Body	Island
cg25537245	17	56413890	0.199246	0.0010544	0.5
cg01259104	12	133340965	-0.179644	0.0010553	0.5			Island
cg06505394	19	41771095	-0.162233	0.0010556	0.5	HNRNPUL1	Body;5'UTR	Island
cg12388309	20	9819805	0.209399	0.00105685	0.5	PAK7	TSS200	Island
cg05434115	11	62476891	0.170665	0.0010588	0.5	BSCL2	1stExon;5'UTR	Island
cg08246090	14	22370776	0.165807	0.0010599	0.5
cg23505644	6	31088434	0.183597	0.00106015	0.5	CDSN;PSORS1C1	TSS1500;5'UTR
cg06644721	7	136944526	0.180288	0.00106115	0.5	PTN	5'UTR
cg21483311	7	1793123	-0.173609	0.00106375	0.5
cg04055211	11	2459151	0.229964	0.001067	0.5
cg16408670	15	25306416	0.1654	0.00107055	0.5	SNORD116-5;SNORD116-7	TSS1500
cg07013032	16	23074005	0.163556	0.00107445	0.5	USP31	3'UTR		rs11548754
cg03304718	8	9793923	0.180948	0.0010752	0.5			S_Shelf
cg16419354	1	179713349	0.230741	0.0010754	0.5	FAM163A	5'UTR	Island
cg25778479	7	16686771	0.182393	0.0010757	0.5	BZW2;ANKMY2	Body;5'UTR;TSS1500	S_Shore
cg19543969	11	122775030	0.16324	0.0010785	0.5	C11orf63	Body
cg22378237	15	94867583	-0.310832	0.00108095	0.5	MCTP2	Body
cg27310827	1	1163671	-0.185409	0.00108145	0.5	SDF4	Body	Island
cg17184952	6	31763373	0.185672	0.001082	0.5	VARS	1stExon;5'UTR	Island
cg02298220	20	35914908	0.306067	0.00108225	0.5			N_Shelf
cg24421410	6	32920220	0.217071	0.00108235	0.5	HLA-DMA	Body			rs55750436
cg22890737	4	3514540	-0.171563	0.00108265	0.5	LRPAP1	3'UTR	Island	rs74877511
cg08294044	8	73849039	0.164675	0.0010839	0.5	KCNB2	Body
cg13748642	10	94789988	-0.191385	0.0010839	0.5	EXOC6	Body
cg21539267	2	108443329	-0.169968	0.0010844	0.5	LOC729121;RGPD4	TSS1500;TSS200	Island
cg03160895	1	52519746	0.167748	0.0010862	0.5	TXNDC12	Body	N_Shore
cg08643005	19	1652627	0.18488	0.00108625	0.5	TCF3	TSS1500
cg24126941	14	38068553	0.164918	0.0010863	0.5			Island
cg02582191	2	240970850	0.165241	0.0010891	0.5	OR6B2	TSS1500			rs76737101
cg21698294	2	241723277	-0.190563	0.0010891	0.5	KIF1A	Body	S_Shore
cg16638266	3	55522835	0.195988	0.0010901	0.5			Island
cg02828397	17	34417074	0.185466	0.0010924	0.5	CCL3	Body
cg13613180	11	74560694	-0.170612	0.00109265	0.5	XRRA1	Body			rs75929480
cg12084411	6	30180789	0.15519	0.00109275	0.5	TRIM26	5'UTR	N_Shore
cg03969219	19	2611456	0.156522	0.00109355	0.5	GNG7	5'UTR	Island
cg16573663	11	67169076	0.155659	0.0010939	0.5	PPP1CA	Body	Island
cg12192813	6	32632108	-0.166037	0.001096	0.5	HLA-DQB1	Body	N_Shore	rs9274315	rs41263806
cg01535698	1	240255136	0.177399	0.0010965	0.5	FMN2	TSS200	Island
cg21559469	19	19431446	0.154123	0.0010979	0.5	KIAA0892;SF4	TSS200	Island	rs4539728
cg15473155	19	57349204	-0.201862	0.0010982	0.5	PEG3;ZIM2	5'UTR	N_Shore
cg26434370	16	10909361	-0.520545	0.00109925	0.5	FAM18A	Body	N_Shelf
cg12355108	15	72110339	0.160005	0.0011026	0.5	NR2E3	3'UTR		rs72169268
cg19120717	6	41343647	-0.175804	0.00110615	0.5			S_Shore	rs60608368
cg13356896	2	198650987	0.163398	0.0011063	0.5	BOLL	TSS200;TSS1500	Island
cg19728382	5	172757276	-0.187515	0.00110735	0.5	STC2	TSS1500	S_Shore
cg05919238	17	79244158	-0.487637	0.0011109	0.5	SLC38A10	Body
cg04106584	7	6099037	-0.155303	0.00111105	0.5	EIF2AK1	TSS200	S_Shore
cg11326793	13	53499096	-0.186042	0.00111155	0.5
cg26968812	19	16186873	0.191191	0.001112	0.5	TPM4	Body;TSS1500	Island
cg03029551	10	29834523	-0.17631	0.0011128	0.5	MIR604;SVIL	TSS1500;Body			rs61846598
cg26800462	16	1832551	-0.165708	0.00111375	0.5	SPSB3;NUBP2	5'UTR;TSS1500;1stExon	Island
cg19626463	7	142497387	0.382517	0.0011142	0.5			S_Shelf		rs57890015
cg25054154	4	108852144	0.166315	0.0011146	0.5	CYP2U1	TSS1500	N_Shore
cg11305940	13	46202047	0.178319	0.00111565	0.5
cg21498062	6	21157865	0.215409	0.0011185	0.5	CDKAL1	Body
cg12001709	6	31466798	0.16584	0.00111915	0.5	MICB	Body	S_Shore
cg27324785	16	22923075	-0.165975	0.0011194	0.5	HS3ST2	Body	N_Shelf
cg15945867	17	73887244	-0.164055	0.0011201	0.5	TRIM65	Body	Island
cg17719337	7	155276050	0.163107	0.00112075	0.5
cg05961809	4	154710523	0.18365	0.00112125	0.5	SFRP2	TSS1500	Island		rs4077965
cg16821694	11	33850605	0.157724	0.0011214	0.5			Island
cg24511375	15	75940328	0.167107	0.0011217	0.5	SNX33	TSS1500	Island
cg05086178	16	2588345	-0.172349	0.0011218	0.5	PDPK1	Body	Island
cg16708162	19	14318536	-0.154472	0.0011226	0.5			N_Shore
cg04318504	6	136869967	-0.173307	0.00112925	0.5	MAP7	Body	N_Shore		rs3799473
cg20523092	18	77160212	-0.158466	0.00113005	0.5	NFATC1	Body;TSS200;5'UTR	Island
cg01822409	11	64126959	0.155884	0.0011307	0.5	RPS6KA4	Body	Island
cg05485204	6	2971192	0.174432	0.00113155	0.5	SERPINB6	5'UTR	Island
cg05026186	5	148520876	0.155111	0.00113165	0.5	ABLIM3	TSS200	N_Shore		rs73795800
cg27419217	12	49717280	0.15751	0.0011319	0.5	TROAP	5'UTR	S_Shore
cg26373379	2	97535902	0.172447	0.00113245	0.5	SEMA4C	TSS200	Island
cg02390447	17	79860873	0.174185	0.0011332	0.5			Island
cg25576788	13	21634663	0.194179	0.00113485	0.5	LATS2	5'UTR	Island
cg05745622	17	80510469	-0.186283	0.0011356	0.5	FOXK2	Body
cg03193847	4	169637496	0.205888	0.00113565	0.5	PALLD	Body
cg11884093	19	9945912	0.152626	0.00113585	0.5	PIN1	TSS200	Island
cg14521702	14	32404458	0.203622	0.0011361	0.5				rs75224269
cg24327461	21	45661066	0.158543	0.0011383	0.5	ICOSLG	TSS1500	Island
cg14112958	15	57599225	0.178233	0.0011385	0.5	LOC283663	Body	Island
cg22329579	17	34820348	-0.154571	0.0011386	0.5			Island
cg01660999	8	108468421	0.220082	0.0011386	0.5	ANGPT1	Body		rs34142299
cg09354267	6	106774064	0.159102	0.0011427	0.5	ATG5	TSS1500	S_Shore
cg25099087	2	201172481	0.158261	0.0011436	0.5	SPATS2L	5'UTR	Island
cg12152566	5	176981910	0.163085	0.00114365	0.5	FAM193B	TSS1500	S_Shore
cg05058976	16	3637956	-0.215846	0.00114485	0.5	BTBD12	Body	N_Shore
cg13213598	4	1685460	0.163535	0.00114665	0.5	FAM53A	5'UTR	Island
cg13496793	9	129645969	0.157171	0.00114675	0.5	ZBTB34	3'UTR		rs76329194
cg20721738	22	23487104	0.185124	0.0011483	0.5	RAB36	TSS1500	N_Shore
cg03393802	1	33738772	0.3288	0.0011501	0.5	ZNF362	Body	N_Shelf
cg05708441	2	132186821	-0.165405	0.00115085	0.5			S_Shelf		rs1880989
cg14204564	1	2018252	0.159848	0.00115215	0.5	PRKCZ	Body;5'UTR
cg12690496	10	91172330	-0.186055	0.00115475	0.5			N_Shelf
cg08133062	6	114751873	0.179285	0.0011549	0.5				rs6902384
cg22095041	15	78897050	-0.185744	0.00115535	0.5	CHRNA3	Body	S_Shelf
cg12171761	8	61910949	0.188148	0.00115765	0.5
cg20324858	1	154529936	0.188475	0.00115995	0.5	UBE2Q1	Body	N_Shore
cg08076462	16	87784310	-0.159868	0.0011604	0.5	KLHDC4	Body
cg05503349	12	104531175	0.152604	0.0011617	0.5	NFYB	5'UTR	Island
cg21262431	4	9693764	0.156784	0.00116175	0.5			S_Shore
cg01046070	16	74730199	0.167964	0.0011621	0.5	MLKL	5'UTR	N_Shelf	rs11866206
cg23940612	2	218898788	-0.214754	0.00116695	0.5			Island
cg22195222	17	8066470	0.153082	0.00116725	0.5	VAMP2	TSS200	Island
cg17658822	15	57668895	0.182923	0.0011684	0.5	CGNL1	5'UTR	Island
cg13808240	9	125109458	0.164505	0.0011694	0.5			Island
cg07720478	8	2147448	-0.157049	0.00116975	0.5
cg08047886	11	57425128	0.192857	0.0011728	0.5	CLP1	TSS200	Island
cg13470367	1	38326328	-0.176965	0.00117395	0.5	MTF1	TSS1500	S_Shore
cg06127174	15	25472950	-0.202001	0.00117445	0.5	SNORD115-15;SNORD115-21;SNORD115-32	Body;TSS1500
cg06811467	1	154299179	0.199035	0.00117535	0.5	ATP8B2	TSS1500;5'UTR	N_Shore
cg02990368	1	204120649	0.165768	0.00117605	0.5	ETNK2	Body	Island
cg03389653	16	49316197	0.200939	0.0011793	0.5	CBLN1	TSS1500	Island
cg11559680	3	11966511	-0.156778	0.0011798	0.5
cg03026306	18	21718767	0.211212	0.00118315	0.5	CABYR	TSS200;TSS1500	N_Shore	rs75141028
cg27343150	11	22215306	0.22074	0.00118355	0.5	ANO5	Body	Island
cg27323792	17	36609002	-0.180776	0.00118405	0.5			N_Shore
cg27464877	16	90148683	0.15867	0.00118535	0.5			Island
cg18857402	1	244263106	-0.179801	0.0011863	0.5
cg12332902	2	98330020	0.244396	0.00118725	0.5	ZAP70	TSS200
cg21163701	8	85165845	0.15772	0.0011878	0.5	RALYL	5'UTR;Body
cg19785918	19	36001995	-0.160764	0.0011883	0.5	DMKN	TSS1500;Body
cg01035160	4	90758529	0.176271	0.0011889	0.5	SNCA	TSS1500;5'UTR;TSS200	Island
cg15908909	7	56894857	-0.169943	0.0011892	0.5			S_Shore
cg00699029	12	54379609	0.162375	0.00119015	0.5	HOXC10	1stExon	Island
cg23261343	6	45413792	-0.41869	0.00119115	0.5	RUNX2	Body
cg24928877	8	27179177	0.158429	0.0011918	0.5	PTK2B	5'UTR	N_Shelf
cg05469396	15	91419421	-0.194072	0.00119485	0.5	FURIN	Body	N_Shelf	rs34794721
cg04730794	5	169144438	-0.573052	0.00119885	0.5	DOCK2	Body
cg02807984	11	722258	0.159811	0.00119975	0.5	EPS8L2	Body	S_Shore
cg23532110	11	4658391	0.176161	0.001201	0.5
cg06893853	11	28546590	-0.186278	0.0012021	0.5
cg18685724	6	31587909	0.15296	0.0012024	0.5	BAT2	TSS1500	Island
cg10359913	16	679475	0.163416	0.00120295	0.5			S_Shore
cg15700776	4	108852048	0.16004	0.0012038	0.5	CYP2U1	TSS1500	N_Shore
cg27360003	10	105254119	0.152188	0.00120445	0.5	NEURL	5'UTR;1stExon	Island
cg22112083	15	76287483	-0.18315	0.00120485	0.5	NRG4	Body
cg08457421	22	31536431	-0.174421	0.00120735	0.5	PLA2G3	5'UTR;1stExon
cg02765179	12	74687404	0.167381	0.00120805	0.5
cg04739953	11	68451858	0.184158	0.00120825	0.5	GAL	TSS200	Island
cg04264549	4	128543924	0.157423	0.0012093	0.5			N_Shore
cg18030833	3	137490793	0.162599	0.00121125	0.5			Island
cg16235891	7	158243546	-0.160526	0.00121195	0.5	PTPRN2	Body
cg07016571	10	44221403	-0.151198	0.00121295	0.5			N_Shelf
cg09157302	4	25656830	0.159583	0.001213	0.5	SLC34A2	TSS1500	N_Shore
cg23924306	1	55271927	-0.204651	0.00121415	0.5	C1orf177	Body	Island
cg20759356	4	96761231	-0.193183	0.0012144	0.5	PDHA2	TSS200
cg07673083	2	164771140	-0.194224	0.0012147	0.5
cg01412321	7	36429799	0.156834	0.00121555	0.5	ANLN;KIAA0895	Body;TSS200	Island
cg16095355	12	130750236	-0.159756	0.00121585	0.5
cg03751829	19	22988136	-0.16289	0.0012165	0.5			N_Shore
cg07464924	3	182817250	-0.166237	0.00121775	0.5	MCCC1	1stExon;5'UTR	Island		rs11540930
cg06443231	17	78655265	0.166668	0.0012193	0.5	RPTOR	Body
cg17183174	13	76115526	-0.202666	0.0012193	0.5			S_Shelf
cg15118665	8	144451924	0.17406	0.0012199	0.5	RHPN1;C8orf51	Body;TSS1500	S_Shore
cg13617198	8	77594256	0.171464	0.0012239	0.5	ZFHX4;LOC100192378	5'UTR;Body	Island
cg06546469	2	2736144	-0.202929	0.0012247	0.5
cg08359956	7	150498205	0.171961	0.0012266	0.5	TMEM176B;TMEM176A	1stExon;5'UTR;TSS1500	Island
cg05022385	5	34679409	0.173727	0.0012298	0.5	RAI14	5'UTR
cg10447827	8	142178476	-0.197734	0.00123005	0.5	DENND3	Body
cg05287512	14	101009338	-0.185969	0.00123215	0.5	BEGAIN	Body	N_Shelf		rs34559927
cg00841408	3	9811940	0.154086	0.00123515	0.5	CAMK1	TSS1500	S_Shore
cg17339182	10	131579409	-0.168289	0.0012371	0.5			S_Shore
cg10566581	20	35220415	-0.210755	0.0012441	0.5	TGIF2	3'UTR
cg04710276	6	31164994	0.152258	0.00124565	0.5	HCG27	TSS1500	N_Shore	rs34802896
cg00907204	7	92461971	0.208452	0.0012493	0.5	CDK6	Body	N_Shore
cg11174089	13	96447007	0.155099	0.00125405	0.5	DNAJC3	3'UTR		rs8195	rs76560427
cg25127064	7	1694822	-0.166982	0.00125605	0.5
cg11299264	19	18920396	0.250191	0.00125765	0.5
cg26825532	3	62355103	0.185832	0.0012586	0.5			N_Shore
cg11247674	1	55267266	0.153139	0.00125895	0.5	TTC22	TSS1500	S_Shore
cg00264467	16	4401424	0.185524	0.00125915	0.5	Magmas	TSS200	Island
cg01537455	1	205038308	0.177805	0.00125945	0.5	CNTN2	Body	N_Shore
cg03763796	22	22599128	-0.198321	0.00125975	0.5	VPREB1	TSS200
cg12929983	15	40399004	-0.514829	0.00126025	0.5	BMF	TSS1500;5'UTR	N_Shelf
cg01788572	1	185040990	0.165214	0.0012646	0.5	RNF2	5'UTR
cg25232770	15	38363084	0.167228	0.00126655	0.5			N_Shore
cg21771682	3	11036537	0.159701	0.00126675	0.5	SLC6A1	5'UTR	S_Shore	rs2675159
cg25367352	4	94750061	0.170286	0.001267	0.5	ATOH1	TSS200	Island		rs10009502
cg21126943	19	42259395	-0.461921	0.00126895	0.5	CEACAM6	TSS200
cg26990217	2	38829956	0.162027	0.0012705	0.5	HNRPLL	5'UTR;Body;1stExon	Island
cg01215651	4	165675138	0.163529	0.0012735	0.5
cg23657299	6	166422626	0.16292	0.00127365	0.5			S_Shore
cg09305770	6	26020672	0.148017	0.0012742	0.5	HIST1H4A;HIST1H3A	TSS1500;TSS200	Island
cg04615654	11	123596403	-0.173668	0.0012742	0.5	ZNF202	3'UTR			rs76916138
cg10070431	2	232322438	-0.186474	0.00127545	0.5	NCL;SNORD20	Body;TSS1500
cg04014805	3	73834503	0.164901	0.0012766	0.5
cg25730717	7	148726076	0.188215	0.00127895	0.5	PDIA4	TSS1500	Island
cg08373769	7	158064946	-0.163462	0.00128025	0.5	PTPRN2	Body	S_Shelf		rs7780275
cg20852846	19	3868872	0.204851	0.0012805	0.5	ZFR2	Body	Island
cg00453111	18	60384370	0.171439	0.00128175	0.5	PHLPP1	5'UTR	Island
cg18011691	8	26160828	0.163898	0.00128225	0.5	PPP2R2A	Body
cg00125414	20	58509242	0.161207	0.00128265	0.5			Island
cg07220032	13	24742701	0.182046	0.0012827	0.5	SPATA13	5'UTR
cg13863153	21	39628679	0.192396	0.00128315	0.5	KCNJ15	5'UTR;1stExon;TSS200
cg18552334	19	51472832	-0.155876	0.00128455	0.5	KLK6	TSS1500;1stExon;5'UTR
cg08755532	2	95993976	-0.197758	0.00128555	0.5	KCNIP3	Body
cg00871578	10	135523745	-0.180073	0.0012921	0.5				rs72636975
cg01452438	16	4303710	0.165343	0.00129375	0.5			Island
cg17465304	9	116861442	-0.172621	0.001294	0.5	KIF12	TSS200	Island	rs10583178
cg17984022	14	105156566	0.162282	0.0012941	0.5	INF2	5'UTR	Island
cg03122602	16	89799836	-0.186761	0.00129485	0.5	ZNF276	Body
cg20014596	12	50898483	0.162639	0.00129515	0.5	DIP2B	TSS1500	N_Shore
cg13968809	9	98787613	0.159229	0.0012958	0.5			N_Shore
cg23340875	17	48711990	0.165717	0.0012971	0.5	ABCC3	TSS1500	N_Shore	rs9895420
cg27141509	10	5886111	0.263983	0.0013	0.5			S_Shelf
cg00708598	13	53313895	0.167525	0.0013026	0.5	LECT1	1stExon;5'UTR	Island
cg06028870	6	20751421	0.161046	0.00130265	0.5	CDKAL1	Body
cg03969182	6	30595190	-0.185809	0.00130405	0.5	C6orf134	Body
cg12033214	22	27017910	-0.180849	0.00130445	0.5	CRYBA4	TSS200
cg16116973	20	33759608	0.153138	0.0013057	0.5	PROCR	TSS200	N_Shelf
cg24479328	12	79716682	0.170673	0.0013126	0.5	SYT1	Body
cg18159276	13	113674625	0.179636	0.00131855	0.5	MCF2L	Body	N_Shelf
cg10279922	2	45347089	0.192045	0.00131965	0.5
cg09367266	17	47209749	0.153405	0.00132015	0.5	B4GALNT2	TSS1500;TSS200	N_Shore
cg26532812	11	133804526	-0.16152	0.0013211	0.5	IGSF9B	Body	S_Shelf
cg05603985	1	2161049	0.167518	0.0013224	0.5	SKI	1stExon	Island
cg16171534	3	49203975	0.168701	0.00132275	0.5	CCDC71	TSS200	S_Shore
cg23826287	8	67525656	0.170141	0.00132345	0.5	MYBL1	TSS200	Island
cg04604946	12	7023352	0.205876	0.00132355	0.5	LRRC23;ENO2	3'UTR;TSS1500	Island
cg27594583	7	150716029	0.158532	0.0013258	0.5	ATG9B	Body	Island
cg07480373	2	216874286	-0.206231	0.0013282	0.5	MREG	Body	N_Shelf
cg22144162	16	16458764	-0.173702	0.00132855	0.5			Island
cg17117160	8	26148737	0.18618	0.00132865	0.5	PPP2R2A	TSS1500	N_Shore
cg04109655	7	2114887	-0.187421	0.00133035	0.5	MAD1L1	Body	N_Shore	rs3778939
cg24832457	15	65166448	-0.160005	0.00133255	0.5
cg19545611	2	173116727	-0.166218	0.00133305	0.5					rs56364998
cg23334507	12	46753241	0.152754	0.00133325	0.5	SLC38A2	3'UTR
cg07879785	13	21095712	-0.379357	0.00133465	0.5	CRYL1	Body	N_Shelf
cg17997545	7	4899213	0.165214	0.00133485	0.5	RADIL;PAPOLB	Body;1stExon;3'UTR	N_Shelf	rs2292496
cg24969820	3	98497864	0.362952	0.00133525	0.5	ST3GAL6	Body
cg21543081	6	32632106	-0.166755	0.00133625	0.5	HLA-DQB1	Body	N_Shore	rs9274315	rs71542461
cg02107844	15	92612836	0.241919	0.00133845	0.5	SLCO3A1	Body
cg17170442	2	234322970	-0.161597	0.00133995	0.5	DGKD	Body
cg14195974	9	131037358	0.163177	0.00134015	0.5	C9orf119;GOLGA2	TSS1500;Body	N_Shore
cg15271132	3	46856803	-0.200156	0.00134075	0.5			S_Shelf
cg03118200	17	18925318	-0.18105	0.0013408	0.5	GRAP	Body			rs17847612
cg14290705	20	60858364	0.157214	0.0013414	0.5	OSBPL2	Body	N_Shelf
cg22709202	5	55412572	-0.17439	0.00134335	0.5	ANKRD55	1stExon;Body;5'UTR
cg20140908	1	26303863	0.163263	0.0013483	0.5	PAFAH2	Body
cg11328541	19	14910889	0.266298	0.00134835	0.5	OR7C1	1stExon
cg01291398	8	1830682	-0.220917	0.00134975	0.5	ARHGEF10	Body	N_Shore
cg08241939	1	204700816	-0.178195	0.00135105	0.5
cg04510155	17	73518035	-0.194506	0.00135215	0.5	TSEN54	Body	Island
cg11303988	8	19266685	-0.210555	0.00135425	0.5	CSGALNACT1	Body		rs3802329
cg14559212	2	9983052	0.172526	0.0013551	0.5	TAF1B	TSS1500	N_Shore
cg12957265	15	57026014	0.163739	0.00135655	0.5	ZNF280D	TSS1500	Island
cg12843518	4	184826423	0.21982	0.00135755	0.5	STOX2	TSS200	Island
cg20418125	11	133099168	-0.157856	0.00136205	0.5	OPCML	Body
cg25793507	6	43337754	-0.159301	0.0013627	0.5	ZNF318	TSS1500	Island
cg19940077	1	200842282	-0.196492	0.00136375	0.5	GPR25	1stExon	Island
cg14963498	8	103249127	-0.534023	0.00136415	0.5	RRM2B	Body	N_Shore		rs2853230
cg04340421	8	33370637	-0.150236	0.00136465	0.5	C8orf41	1stExon;5'UTR	N_Shore
cg10013501	1	25257813	-0.190928	0.0013659	0.5	RUNX3	TSS1500;Body	Island
cg03622263	9	126101308	0.337042	0.0013659	0.5			N_Shore
cg03626364	6	32184877	-0.208296	0.0013669	0.5	NOTCH4	Body		rs2285042
cg16937266	7	23155407	-0.159467	0.00136735	0.5	KLHL7	Body;5'UTR
cg07733719	7	75683547	-0.415043	0.00136785	0.5	MDH2	Body			rs80221399
cg17255450	4	5710372	0.167364	0.00136865	0.5	EVC2	5'UTR;TSS200	Island
cg26312920	7	31380390	-0.176145	0.00136885	0.5	NEUROD6	5'UTR;1stExon	S_Shelf
cg05616584	5	133447785	0.245338	0.00136965	0.5			N_Shore
cg24810836	19	12918062	0.164161	0.0013699	0.5	RNASEH2A	Body	S_Shore
cg17162260	2	63276779	0.152514	0.00137095	0.5	OTX1	TSS1500	Island
cg14042099	11	114068801	-0.194853	0.0013717	0.5	ZBTB16	Body	N_Shore
cg05175062	10	533102	0.155302	0.00137265	0.5	DIP2C	Body	S_Shelf		rs76174396
cg22635676	2	241975971	-0.159935	0.00137315	0.5	SNED1	Body	Island	rs73110161
cg09187107	17	79006087	-0.328827	0.0013744	0.5	FLJ90757	Body	N_Shore		rs79098470
cg16099036	1	204042772	0.165164	0.0013757	0.5	SOX13	1stExon;5'UTR	Island
cg14187687	14	55249770	-0.439792	0.00137695	0.5	SAMD4A	Body		rs34251107
cg24506025	11	94706874	0.153401	0.0013772	0.5	KDM4D;CWC15	1stExon;5'UTR;TSS200	Island	rs16921238
cg00956971	17	1617375	0.203853	0.00137745	0.5	C17orf91;MIR22	Body;TSS200	N_Shore		rs73291038
cg23461906	12	107349191	0.17223	0.00137755	0.5	C12orf23	TSS1500	Island
cg21203097	9	38336757	0.149243	0.001378	0.5
cg06399302	19	34113214	0.189834	0.00137835	0.5	CHST8	5'UTR	Island
cg07603951	16	560111	-0.196206	0.00137845	0.5	RAB11FIP3	Body	Island	rs13334889
cg16948320	3	192958383	0.157377	0.00137855	0.5	HRASLS;MGC2889	TSS1500	N_Shore		rs13097486
cg18226049	11	2424791	-0.18299	0.00138105	0.5	TSSC4	Body	S_Shelf
cg04990472	14	69950043	0.194199	0.0013831	0.5	FLJ44817	TSS1500	N_Shore
cg27164771	11	19138675	0.181574	0.00138365	0.5	ZDHHC13	TSS200	Island
cg07357781	15	75286623	0.161566	0.0013838	0.5	SCAMP5	TSS1500	N_Shore
cg09161043	1	53068834	0.172639	0.001384	0.5	GPX7	Body	S_Shore
cg21656824	11	76494942	0.162099	0.00138485	0.5	TSKU	5'UTR	Island
cg26774803	11	1275504	-0.157937	0.0013892	0.5	MUC5B	Body	S_Shore
cg01316152	10	116168351	0.254172	0.00138945	0.5			S_Shelf
cg19070841	6	29691643	0.157281	0.00139035	0.5	HLA-F	Body	Island
cg19785742	15	75118821	0.163756	0.00139345	0.5	CPLX3	TSS200
cg08002427	17	11503508	0.160472	0.00139525	0.5	DNAH9	Body	S_Shore
cg04242525	8	144236576	0.170335	0.0013958	0.5
cg03943293	1	143275393	-0.175712	0.0013976	0.5				rs61788579	rs77245019
cg18237551	5	150284600	-0.199264	0.001398	0.5	ZNF300	TSS1500	Island
cg06335741	6	46458988	0.167428	0.0013996	0.5			Island
cg18456640	3	190686505	0.176273	0.00139985	0.5
cg26782881	17	41977585	0.166382	0.0014	0.5	MPP2	Body	N_Shore
cg21047429	19	55993241	-0.192056	0.00140165	0.5	ZNF628	Body	Island	rs34864744
cg21585162	11	128566387	0.174309	0.0014022	0.5	FLI1	Body;5'UTR	S_Shore
cg00301256	7	82653693	-0.180695	0.0014025	0.5	PCLO	Body		rs62458585
cg19237985	2	215593361	0.172063	0.0014027	0.5	BARD1	3'UTR
cg06287140	12	122468180	-0.199088	0.00140595	0.5	BCL7A	Body		rs76121995
cg11442326	5	1807695	-0.260461	0.0014087	0.5	NDUFS6	Body
cg09456285	3	66909174	-0.161698	0.0014101	0.5
cg13451556	20	52824106	0.159751	0.0014114	0.5	PFDN4	TSS1500	N_Shore
cg08287306	16	66585924	0.175588	0.0014132	0.5	CKLF	TSS1500	N_Shore
cg20364187	16	3139060	-0.17999	0.0014145	0.5	ZSCAN10	3'UTR	Island
cg19001909	17	26205940	0.37687	0.0014146	0.5	C17orf108	3'UTR
cg23544472	11	131707666	-0.163297	0.0014166	0.5	NTM	Body
cg25103726	12	130892289	-0.163748	0.00142105	0.5	RIMBP2	Body
cg26707709	2	241975756	-0.158179	0.00142375	0.5	SNED1	Body	Island	rs79350715
cg06868473	12	57622801	0.174074	0.0014247	0.5	SHMT2	TSS1500	N_Shore	rs7301155
cg13659360	11	121023627	-0.176323	0.0014259	0.5	TECTA	Body
cg07676024	3	43539828	0.161815	0.0014272	0.5	ANO10	Body
cg22861029	8	58128466	0.157328	0.0014273	0.5			S_Shelf
cg10037068	2	175500072	0.222088	0.00142885	0.5	WIPF1	5'UTR;TSS1500			rs76310591
cg20028528	13	114812184	-0.177037	0.00142895	0.5	RASA3	Body	N_Shore
cg20526800	20	33880825	0.205674	0.0014304	0.5	FAM83C	TSS1500	S_Shore
cg03147210	1	151882284	0.157782	0.00143055	0.5	THEM4	TSS200	Island
cg19214300	16	56709503	-0.200336	0.00143055	0.5	MT1IP	TSS200	N_Shore
cg00702877	1	156162332	-0.199776	0.00143105	0.5	SLC25A44	TSS1500	N_Shore
cg20279402	1	24742879	0.163317	0.0014315	0.5	NIPAL3	5'UTR	Island
cg04982308	17	72353473	0.176598	0.0014322	0.5	BTBD17	Body	Island
cg12642006	16	11350118	0.165802	0.0014343	0.5	SOCS1	TSS200	Island	rs35861830
cg04063216	2	14772482	0.198331	0.00143555	0.5	FAM84A	TSS1500	Island
cg03087610	10	71892362	0.162178	0.0014393	0.5	AIFM2	5'UTR	Island
cg03601372	19	37267026	-0.159939	0.0014416	0.5			Island	rs57098157
cg05173834	7	100487290	-0.151899	0.00144175	0.5	UFSP1	1stExon;5'UTR	Island	rs17885823
cg21560191	19	44408232	0.174386	0.00144275	0.5			S_Shelf
cg15220697	19	45722176	-0.174089	0.0014434	0.5	EXOC3L2	Body	S_Shore
cg24504014	11	110297121	-0.52581	0.00144425	0.5			N_Shelf
cg01370294	7	55414328	0.200533	0.0014444	0.5			S_Shore
cg20552747	17	50237576	-0.152907	0.0014458	0.5	CA10	TSS1500;TSS200	S_Shore
cg06604102	12	125549789	0.149152	0.0014465	0.5	AACS	TSS200	Island
cg16489809	10	97450247	-0.329297	0.00144655	0.5	TCTN3	Body	N_Shelf
cg08170427	8	144410815	-0.307001	0.00144995	0.5	TOP1MT	Body
cg24436466	10	134978997	-0.17235	0.00145125	0.5	KNDC1	Body	N_Shore
cg09868780	5	115299071	0.181613	0.0014516	0.5	LVRN	Body	Island
cg21999991	20	4202764	0.15854	0.0014545	0.5	ADRA1D	Body	Island	rs835873
cg06147379	1	6266099	0.153318	0.00145465	0.5	RNF207	TSS200	Island		rs4908540
cg09790226	15	33571230	-0.171114	0.001456	0.5
cg16689634	1	47489539	0.189109	0.0014579	0.5	CYP4X1	1stExon	Island
cg08395632	4	1517728	0.166579	0.00145795	0.5			N_Shelf
cg12750103	1	2559320	0.160872	0.00146015	0.5	MMEL1	Body	N_Shore
cg20729747	12	14928083	0.153193	0.00146495	0.5	H2AFJ	1stExon;Body;3'UTR	S_Shore
cg05264760	19	50098132	-0.199661	0.00146615	0.5	PRR12	Body	Island
cg05675527	3	12735618	-0.16646	0.0014665	0.5					rs71306016
cg06067573	17	73775874	-0.160734	0.00146675	0.5	H3F3B	TSS200	Island
cg04539283	16	75018278	0.161025	0.00146925	0.5	WDR59	Body	N_Shore
cg09936572	1	16932575	-0.186446	0.00147	0.5	NBPF1	5'UTR
cg13133987	17	35289677	0.165839	0.0014703	0.5			N_Shore
cg13969413	9	34839581	0.161766	0.00147445	0.5	C9orf144	TSS1500
cg21220726	3	193530399	-0.154332	0.00147645	0.5
cg19413693	1	108442921	-0.22886	0.0014766	0.5	VAV3	Body
cg18210221	11	71150315	-0.164547	0.0014769	0.5	DHCR7	Body	S_Shelf
cg18511007	7	94023822	0.185648	0.0014785	0.5	COL1A2	TSS200
cg10648197	10	22634578	0.176722	0.0014789	0.5	SPAG6	Body	Island
cg06362966	8	49823433	-0.17871	0.00147925	0.5			Island
cg03862987	4	76596784	0.257165	0.00148065	0.5	G3BP2	5'UTR	N_Shore
cg24615749	5	102611933	-0.163514	0.00148405	0.5	C5orf30	Body
cg17023034	2	152919487	0.205863	0.00148495	0.5	CACNB4	Body
cg25044990	10	132031062	0.160267	0.00148655	0.5
cg13633497	19	498001	0.223006	0.00148725	0.5	MADCAM1	Body	Island
cg08816443	16	926409	-0.157012	0.00148815	0.5	LMF1	Body	N_Shore
cg00076936	20	35503983	-0.185262	0.0014886	0.5	C20orf118	TSS1500
cg19559984	7	28848933	-0.20049	0.00148895	0.5	CREB5	Body
cg12748849	1	63989080	-0.164237	0.0014892	0.5	ITGB3BP;EFCAB7	TSS1500;1stExon;5'UTR
cg19107429	8	12272377	0.168455	0.0014926	0.5
cg09078622	11	130115733	0.160155	0.0014926	0.5	ZBTB44	Body		rs12364607	rs78086530
cg27347434	3	32726203	0.163654	0.0014948	0.5	CNOT10	TSS1500	N_Shore
cg25503381	15	39871923	-0.183761	0.001497	0.5	THBS1	TSS1500	N_Shore
cg00646381	17	77835854	-0.191087	0.00149775	0.5			S_Shore
cg06517489	11	22359333	0.156546	0.001498	0.5	SLC17A6	TSS1500	N_Shelf
cg24977981	3	105685230	-0.175793	0.0014992	0.5
cg25101184	14	56231604	0.173023	0.0015007	0.5	RPL13AP3	TSS1500	N_Shore
cg10672416	12	123718706	0.198284	0.0015009	0.5	C12orf65	5'UTR	S_Shore
cg08684551	19	56652453	0.176517	0.00150225	0.5	ZNF444	TSS200	Island
cg00061811	6	170475845	-0.179434	0.0015023	0.5			S_Shore
cg00939353	3	58162955	-0.167652	0.0015024	0.5			N_Shore
cg16457916	16	83968360	-0.195812	0.0015031	0.5				rs9922123
cg09732637	7	65576324	-0.159386	0.0015033	0.5			N_Shelf
cg21049361	6	30655870	0.174037	0.0015033	0.5	KIAA1949;NRM	TSS1500;TSS200;3'UTR	S_Shore
cg05345160	6	144555498	0.207567	0.0015047	0.5
cg07221183	16	89800359	-0.18454	0.00150985	0.5	ZNF276	Body
cg03732087	1	50489654	0.17975	0.00151015	0.5	AGBL4	TSS200	Island
cg01010517	8	117952708	0.163528	0.00151125	0.5	C8orf85	Body	S_Shore	rs9918796
cg23091758	11	9025767	0.212938	0.001512	0.5	NRIP3	TSS200	Island
cg00418027	9	96716998	0.164946	0.00151265	0.5	BARX1	Body	Island
cg02950621	16	3635098	-0.176044	0.00151505	0.5	BTBD12	Body	N_Shelf
cg01759218	14	76815537	-0.163767	0.0015159	0.5			N_Shelf
cg06370886	6	64742105	-0.195179	0.00151595	0.5	EYS	Body
cg24176744	10	13141497	0.165378	0.0015175	0.5	OPTN	TSS1500	N_Shore
cg11386376	1	55106106	0.18245	0.0015194	0.5	C1orf175	TSS1500
cg16567202	17	19772177	-0.19737	0.0015197	0.5	ULK2	TSS1500	S_Shore
cg15587771	7	4050875	-0.162576	0.00152495	0.5	SDK1	Body
cg15166642	6	33278020	-0.162234	0.00152525	0.5	TAPBP	Body	N_Shelf
cg22356814	1	54448011	-0.183717	0.0015266	0.5
cg22196848	6	106534382	-0.149399	0.0015281	0.5	PRDM1	5'UTR;1stExon	Island
cg21877473	15	44617767	-0.156931	0.00152815	0.5	CASC4	Body
cg16201418	4	61367032	0.161204	0.00153125	0.5
cg16539629	14	96505722	0.187201	0.00153155	0.5	C14orf132	Body	Island
cg03431738	21	40031295	0.193321	0.00153205	0.5	ERG	5'UTR	N_Shore	rs34638227
cg21747070	5	957535	-0.194577	0.00153275	0.5			N_Shore	rs76013666
cg03832522	2	218898668	-0.183719	0.00153425	0.5			Island
cg26975848	2	104961016	-0.154424	0.0015346	0.5				rs75761207
cg07130601	7	158766826	-0.17387	0.0015362	0.5			Island
cg17332245	6	20406947	0.152155	0.0015393	0.5	E2F3	Body	S_Shelf
cg09681706	7	75703103	-0.20956	0.0015415	0.5
cg14175897	10	88772435	-0.211469	0.001547	0.5			S_Shelf
cg02446487	19	49177504	-0.156892	0.0015505	0.5	NTN5;SEC1	TSS1500;Body	S_Shelf
cg07657658	7	146130429	0.157782	0.0015511	0.5	CNTNAP2	Body
cg01510278	16	11456238	0.260133	0.0015519	0.5				rs731774
cg22024117	7	44836797	0.149039	0.001555	0.5	PPIA	Body	Island
cg00026909	1	58089001	-0.162512	0.00155885	0.5	DAB1	5'UTR		rs12117856
cg18400079	4	7813911	0.176403	0.0015593	0.5	AFAP1	Body
cg11670519	20	55841506	0.179274	0.00156095	0.5	BMP7	1stExon;5'UTR	Island
cg24533673	17	40814996	0.178577	0.0015617	0.5	TUBG2	Body	S_Shelf
cg16986720	11	84634735	-0.182054	0.00156175	0.5	DLG2	TSS1500;Body
cg19306307	2	60809307	0.159458	0.00156265	0.5			S_Shore
cg12449716	10	134561116	-0.185386	0.00156345	0.5	INPP5A	Body	N_Shore
cg01471654	17	26899223	0.15213	0.00156445	0.5	PIGS	TSS1500	S_Shore
cg25274263	1	214613732	0.160412	0.00156585	0.5	PTPN14	Body
cg15463255	17	80923424	-0.160161	0.00157055	0.5	B3GNTL1	Body	S_Shore
cg27372369	16	89162854	-0.188948	0.001571	0.5	ACSF3	Body;5'UTR	S_Shelf
cg10260072	6	42421084	0.189675	0.00157115	0.5	TRERF1	TSS1500	Island
cg18313661	7	63560590	-0.160323	0.00157145	0.5			Island
cg17884698	7	130606228	0.157545	0.0015747	0.5
cg23010302	17	58227265	0.181045	0.00157685	0.5	CA4	TSS200	Island
cg03611551	11	66841536	-0.177453	0.0015771	0.5			S_Shelf
cg25338204	5	175955105	-0.1964	0.0015774	0.5	RNF44	3'UTR
cg13682912	6	29627142	0.168318	0.0015794	0.5	MOG	Body
cg06198758	1	36181297	0.183852	0.00157945	0.5	C1orf216	Body	N_Shelf
cg24931993	11	116483513	0.1472	0.00158015	0.5
cg18556005	15	41952440	0.161427	0.0015821	0.5	MGA	TSS200	N_Shore
cg07798605	19	51508927	0.177233	0.00158265	0.5	KLK9	Body	S_Shelf
cg23087239	3	134080574	-0.177335	0.00158275	0.5	AMOTL2	Body	Island
cg27545919	19	37157995	-0.164398	0.0015832	0.5	ZNF461	TSS1500	Island
cg00630399	6	30952874	0.159474	0.00158555	0.5	MUC21	Body			rs2517419
cg06013395	3	184280712	0.167949	0.00158665	0.5	EPHB3	Body	Island		rs12490206
cg05227667	8	33424882	0.184743	0.0015869	0.5	RNF122	TSS1500	Island
cg22732549	8	8820073	-0.17848	0.0015872	0.5			N_Shore
cg10798664	11	368440	0.155671	0.00158865	0.5	B4GALNT4	TSS1500
cg08302480	19	54369133	0.195125	0.00158915	0.5	MYADM	TSS1500	N_Shore
cg25865120	15	48625058	0.195119	0.00159285	0.5	DUT	Body	S_Shore
cg10989897	1	50513645	0.199571	0.00159395	0.5	ELAVL4	TSS200	Island
cg08702740	7	157981275	-0.185219	0.0015951	0.5	PTPRN2	Body	Island	rs35384756
cg11199751	10	132239858	0.155054	0.0015952	0.5
cg04952694	16	89220688	-0.195984	0.00159575	0.5	ACSF3	3'UTR;Body	S_Shore		rs79800328
cg00580752	5	80655015	-0.175211	0.0015961	0.5	RNU5E;RNU5D;ACOT12	Body
cg18354954	14	97491613	0.149573	0.00159765	0.5
cg20449659	11	32421752	-0.157535	0.00159775	0.5	WT1	Body
cg05553342	16	457820	-0.213812	0.0015989	0.5	DECR2	Body	N_Shelf
cg17079026	2	95858880	0.166499	0.00160285	0.5
cg26165815	20	32269577	0.177308	0.0016038	0.5	E2F1	Body	N_Shelf	rs77276644
cg04154281	17	42289838	-0.167033	0.0016054	0.5	UBTF	Body	S_Shore
cg05772946	16	4545139	0.159951	0.00160575	0.5	HMOX2	TSS1500;5'UTR		rs17880596
cg26295786	14	31731725	-0.171182	0.00160585	0.5
cg13494037	12	24737079	-0.168963	0.00160625	0.5	C12orf67	Body
cg05040725	4	184242831	0.250798	0.001607	0.5	CLDN22	TSS1500
cg09433162	7	154586375	0.156328	0.00160895	0.5	DPP6	Body	S_Shore
cg07972805	11	133916608	-0.188451	0.00160965	0.5
cg18606993	17	1168038	-0.163361	0.00161055	0.5			N_Shelf
cg17500228	5	448790	-0.317983	0.00161095	0.5	EXOC3	Body		rs35416149
cg03231596	8	12987546	-0.16289	0.0016129	0.5	DLC1	Body	N_Shore		rs76867685
cg06868026	21	46787813	-0.166402	0.0016139	0.5			S_Shelf
cg03633803	16	15247993	0.159755	0.0016144	0.5			Island
cg08369061	7	117071642	0.197331	0.00161655	0.5			S_Shelf	rs79116147
cg22797397	13	112164792	0.163421	0.00161705	0.5					rs1571624
cg00635382	8	143824558	-0.158057	0.00161745	0.5	SLURP1	TSS1500	S_Shelf
cg01228271	3	142663294	0.177867	0.0016197	0.5			N_Shelf
cg02030908	17	38249592	-0.199954	0.00162075	0.5	THRA;NR1D1	Body	Island
cg12395479	22	24115466	0.18513	0.001621	0.5	MMP11	Body	Island	rs28363615
cg04945379	16	10970200	0.243083	0.00162105	0.5	CIITA	TSS1500	N_Shelf
cg15805998	15	74266972	-0.162551	0.0016233	0.5
cg05187193	6	168397037	0.182998	0.0016235	0.5
cg10359157	13	51418020	-0.173209	0.00162455	0.5	DLEU7	TSS200	Island
cg03724799	1	213013952	-0.172341	0.00162545	0.5	C1orf227	5'UTR
cg02871210	10	5550533	-0.195124	0.0016291	0.5			N_Shelf
cg20239099	1	233464033	0.150255	0.0016296	0.5	KIAA1804	1stExon	Island
cg25867545	3	182880776	0.162405	0.0016304	0.5	LAMP3	TSS200	S_Shore
cg20219159	6	153304813	0.151357	0.00163135	0.5	FBXO5	TSS200;TSS1500	Island
cg13499318	9	138154185	0.16507	0.0016358	0.5			N_Shelf	rs55797093
cg22777326	4	13546316	0.201632	0.00163595	0.5	NKX3-2	TSS1500	Island
cg00732432	4	788826	0.151532	0.0016371	0.5	CPLX1	Body	Island
cg12936238	1	2254582	0.175112	0.0016383	0.5	MORN1	Body	Island
cg00862116	7	87230344	-0.155098	0.00163855	0.5	ABCB1	5'UTR	S_Shore
cg07458272	19	34744396	-0.250278	0.00163995	0.5	KIAA0355	TSS1500	N_Shore
cg11521434	1	38227381	-0.159821	0.00164265	0.5	EPHA10	Body	Island	rs56171133
cg26977011	19	12917768	0.147119	0.00164305	0.5	RNASEH2A	Body	S_Shore
cg17583957	17	67536299	0.174875	0.001644	0.5	MAP2K6	Body
cg20849150	1	59522993	0.173586	0.00164465	0.5
cg05116906	13	33590495	0.161978	0.0016475	0.5	KL	TSS200	Island
cg08308556	6	157342734	0.148994	0.00164845	0.5	ARID1B	Body	Island
cg20634288	2	239834567	-0.17592	0.0016485	0.5
cg25950638	15	70451935	-0.461761	0.00164885	0.5
cg04008252	4	72897782	0.153604	0.00165395	0.5	NPFFR2	1stExon	Island
cg03755098	1	70876598	-0.145379	0.0016552	0.5	CTH	TSS1500	N_Shore
cg06958563	5	87980911	-0.165957	0.00165545	0.5	LOC645323	TSS1500	Island
cg13504215	3	30648325	0.171316	0.00165555	0.5	TGFBR2	5'UTR;1stExon	Island
cg07292773	6	156718177	-0.192685	0.00165895	0.5			Island
cg09026360	3	46742703	0.158849	0.0016596	0.5	TMIE	TSS200	N_Shore
cg03526459	1	146549940	-0.157695	0.0016607	0.5			Island
cg05672223	2	43328033	-0.168342	0.001661	0.5			Island
cg04154653	1	1133248	-0.167024	0.001661	0.5	TTLL10	3'UTR	S_Shore	rs12031928	rs12026794
cg27386033	7	48491590	0.161953	0.00166115	0.5	ABCA13	Body	N_Shelf
cg16320626	12	121877851	-0.167537	0.00166365	0.5	KDM2B	Body	N_Shelf
cg04770593	2	55916793	0.166985	0.001666	0.5	PNPT1	Body	N_Shelf
cg13509849	14	90527972	0.163236	0.00166715	0.5	KCNK13	TSS200	Island
cg11821795	22	47611604	-0.184544	0.00166945	0.5			S_Shelf		rs73887214
cg13149600	21	43374220	0.174191	0.00166995	0.5	C2CD2	TSS1500	S_Shore
cg15927451	6	25732146	0.158543	0.00167065	0.5			N_Shore
cg02675652	12	51477739	0.155229	0.00167155	0.5	CSRNP2	TSS1500	S_Shore
cg12522049	15	85798898	-0.180457	0.00167385	0.5			Island
cg04086239	16	24067174	-0.178426	0.0016749	0.5	PRKCB	Body
cg05876246	8	81831079	-0.154532	0.00167505	0.5
cg17943672	3	44397397	-0.193544	0.00167515	0.5	C3orf23	Body
cg07281959	15	91421381	-0.172398	0.0016758	0.5	FURIN	Body	N_Shore
cg23955930	19	39421606	0.17278	0.00167625	0.5	SARS2;MRPS12	TSS200;5'UTR;1stExon	Island
cg09909115	16	85476590	-0.187827	0.001677	0.5
cg11950383	21	34400072	0.181791	0.00167785	0.5	OLIG2	Body	Island
cg00925096	7	16461062	0.1698	0.0016782	0.5	ISPD	TSS200	Island
cg21170007	9	138465739	-0.163725	0.00167905	0.5
cg02351761	15	75661240	0.158128	0.00168055	0.5	MAN2C1	TSS1500	S_Shore	rs16967086
cg17512802	4	79220419	-0.172156	0.00168145	0.5	FRAS1	Body
cg06335008	2	99552109	0.15779	0.0016831	0.5	C2orf55	5'UTR	N_Shore
cg18801197	3	122235118	-0.163778	0.0016836	0.5	KPNA1	TSS1500	S_Shore
cg17192377	18	44677553	0.162955	0.00168445	0.5	HDHD2	TSS1500	S_Shore
cg14608722	2	132056590	0.153611	0.00168545	0.5	LOC440910	Body	N_Shore
cg05143887	12	81471938	0.179507	0.0016856	0.5	ACSS3	1stExon	Island
cg18093064	11	63886229	-0.161321	0.00168795	0.5	FLRT1;MACROD1	3'UTR;Body	N_Shore
cg12750745	1	44509022	-0.180936	0.00168845	0.5
cg03624899	16	18802161	0.157512	0.0016899	0.5	RPS15A	TSS1500	S_Shore	rs12922498
cg13291862	10	101990179	0.154397	0.00168995	0.5	CHUK	TSS1500	S_Shore
cg18824549	17	47807591	0.203627	0.00169005	0.5	FAM117A	Body
cg22350048	1	22580632	-0.161285	0.0016903	0.5
cg25632093	22	29999554	0.166276	0.0016904	0.5	NF2	5'UTR;1stExon	Island
cg07427113	12	107973834	0.184473	0.00169195	0.5	BTBD11	TSS1500;Body	N_Shore
cg14979076	4	148605277	0.156109	0.0016923	0.5	PRMT10	1stExon;5'UTR	Island
cg06927775	17	40609423	-0.161404	0.00169615	0.5	ATP6V0A1	TSS1500	N_Shore
cg02636461	16	69148474	-0.185247	0.00169635	0.5	HAS3	Body
cg01474011	2	225435131	-0.556927	0.00169695	0.5	CUL3	Body
cg08144675	16	73097057	0.159615	0.0016982	0.5			Island		rs1183969
cg23197191	3	168867357	-0.161678	0.00169955	0.5	MECOM	Body	Island	rs78634724
cg12566152	10	102998073	-0.176865	0.0017003	0.5	FLJ41350	Body	S_Shore
cg15022880	2	135035221	0.156948	0.00170065	0.5	MGAT5	Body
cg12928542	20	10015725	0.155505	0.0017014	0.5	ANKRD5	1stExon;5'UTR	Island	rs12106014	rs12106132
cg19356189	19	51524690	0.166574	0.00170155	0.5	KLK10	TSS1500	S_Shore
cg04111478	11	1991677	-0.162293	0.0017022	0.5			S_Shore
cg11887973	14	104032735	-0.157187	0.00170295	0.5	C14orf153	Body	S_Shelf
cg11599414	15	65399621	0.153023	0.00170455	0.5	LOC390595	TSS1500
cg23791568	17	79161526	-0.177453	0.00170465	0.5			N_Shelf	rs885267
cg12411309	12	54582659	0.147291	0.001706	0.5	SMUG1	5'UTR
cg07630255	15	75185989	0.514019	0.00170615	0.5	MPI	Body	S_Shelf
cg18906353	6	30640154	0.146941	0.0017084	0.5	DHX16	Body	N_Shore
cg00503383	1	91301651	0.2263	0.0017093	0.5			Island
cg14149774	9	139618608	-0.180564	0.0017099	0.5	FAM69B	3'UTR	S_Shore
cg04603796	1	91965822	0.181792	0.00171085	0.5	CDC7	TSS1500	N_Shore
cg11836829	1	212605702	0.18635	0.0017123	0.5	NENF	TSS1500	N_Shore
cg24176731	11	73357164	-0.164153	0.0017161	0.5	PLEKHB1	TSS200;TSS1500
cg07292442	6	32015713	-0.190346	0.0017186	0.5	TNXB	Body
cg07535965	10	29346742	-0.174351	0.00171885	0.5
cg01937793	9	71940287	0.209661	0.0017207	0.5	FAM189A2	5'UTR	Island
cg19356082	12	68862916	-0.168034	0.00172145	0.5				rs61924968
cg12467933	17	72353536	0.170338	0.00172155	0.5	BTBD17	Body	Island
cg19958057	7	116312597	0.18514	0.00172275	0.5	MET	1stExon;5'UTR	Island
cg00786201	11	61583134	0.150661	0.00172385	0.5	MIR1908;FADS1	TSS1500;Body	Island
cg18518916	4	185456125	0.162743	0.00172425	0.5
cg01400750	4	145956168	-0.458162	0.0017256	0.5	ANAPC10	Body
cg15573040	15	92938295	0.17893	0.00172735	0.5	ST8SIA2	Body	Island
cg17608428	17	55038699	0.170941	0.0017275	0.5	COIL	TSS1500	S_Shore
cg14480262	14	73703844	-0.158157	0.00172905	0.5	PAPLN	TSS1500	N_Shore
cg18312587	1	65614271	0.161719	0.0017315	0.5	AK3L1	Body	Island
cg15781838	2	128422717	-0.17202	0.00173325	0.5	LIMS2	Body;TSS1500;5'UTR	S_Shore	rs10185637
cg01695412	3	196243555	0.161991	0.0017346	0.5	C3orf43	TSS1500		rs35236860
cg24923516	2	127955156	-0.196832	0.0017354	0.5	CYP27C1	Body
cg07489488	10	400897	-0.173203	0.00173905	0.5	DIP2C	Body	S_Shelf	rs77886035
cg01070854	6	7542456	0.187998	0.00174175	0.5	DSP	Body	Island
cg22822440	4	88316524	-0.197739	0.0017425	0.5
cg13798112	3	114066865	0.153657	0.0017426	0.5	ZBTB20	Body	N_Shelf
cg17189020	17	3851391	-0.170881	0.00174385	0.5	ATP2A3	Body	S_Shore
cg04556349	16	76349097	-0.161676	0.0017449	0.5	CNTNAP4	Body
cg13579661	12	124270380	-0.151509	0.00174615	0.5	DNAH10	Body	N_Shore	rs76470273
cg01246676	6	32157196	0.150897	0.00174755	0.5	PBX2	Body
cg21530453	16	56226346	-0.145753	0.00174875	0.5	LOC283856;GNAO1	TSS1500;Body	Island
cg23354307	8	1885189	-0.162285	0.0017514	0.5	ARHGEF10	Body
cg14568384	10	104220744	0.157445	0.00175195	0.5	TMEM180	TSS1500	N_Shore		rs11191292
cg24898738	10	134938144	0.147631	0.0017535	0.5	GPR123	Body	Island
cg14143752	11	3915742	-0.328076	0.0017535	0.5	STIM1	Body
cg17056747	2	215045	0.155544	0.00175525	0.5			S_Shore
cg16597172	2	16080669	0.158956	0.0017591	0.5	MYCN;MYCNOS	TSS200;Body	Island
cg00743629	13	54082429	0.172297	0.00176345	0.5
cg25724441	17	68165759	0.173933	0.0017641	0.5	KCNJ2	5'UTR;1stExon	S_Shore
cg16125725	15	70101302	-0.492101	0.0017642	0.5
cg23706819	4	89152212	0.157225	0.0017664	0.5
cg15152595	1	204972818	-0.185304	0.00176705	0.5	NFASC	Body		rs78901358
cg25324936	17	45398817	-0.180599	0.00176715	0.5			N_Shelf
cg03134661	19	4919655	0.172824	0.0017693	0.5	UHRF1	Body	S_Shelf
cg17854320	1	24829245	0.188081	0.0017693	0.5	RCAN3	TSS200	Island
cg12799777	14	24403907	-0.179008	0.00176995	0.5	C14orf165	TSS200		rs74709386
cg09810169	6	161694730	-0.156449	0.0017727	0.5	AGPAT4	5'UTR
cg26447282	2	242874971	-0.199899	0.00177385	0.5			Island
cg25949550	7	145814306	0.158313	0.00178225	0.5	CNTNAP2	Body	S_Shore
cg15777472	11	65685874	0.148383	0.00178685	0.5	DRAP1;C11orf68	TSS1500;Body	N_Shore
cg22005634	20	62152128	0.1522	0.0017893	0.5	PPDPF	TSS200	Island	rs310625
cg15081720	1	119866618	-0.216084	0.00178945	0.5			N_Shelf
cg18672053	5	159587224	-0.189477	0.00178955	0.5				rs72810166	rs75835955
cg08951891	11	67222784	0.24334	0.0017897	0.5	CABP4	TSS200
cg14020176	17	72764985	-0.240661	0.00179	0.5	SLC9A3R1	3'UTR
cg12448860	6	106959601	0.181719	0.00179175	0.5	AIM1	TSS200	N_Shore
cg08032884	15	41024014	0.15379	0.0017927	0.5	RAD51	3'UTR
cg10170504	7	130698652	-0.177639	0.0017928	0.5	FLJ43663	Body		rs2164206
cg06972978	4	88316423	-0.186107	0.0017938	0.5
cg07037004	6	159065838	0.15263	0.00179415	0.5	DYNLT1	TSS200	S_Shore
cg24213115	11	121970740	-0.152695	0.0017955	0.5	LOC399959;MIR125B1	Body;TSS200
cg23225637	17	76989965	0.155972	0.00179575	0.5	CANT1	Body	Island
cg24974229	11	62554681	-0.157916	0.00179945	0.5	TMEM179B;TAF6L	TSS200;Body	Island
cg05386570	7	99177695	0.172251	0.00180015	0.5			N_Shore	rs17161766
cg14525059	3	128485954	0.156403	0.0018011	0.5	RAB7A	5'UTR	S_Shore
cg03395898	14	76448011	0.173386	0.0018022	0.5	TGFB3	1stExon;5'UTR	N_Shore
cg21901307	11	14665019	0.158555	0.00180235	0.5	PDE3B;PSMA1	TSS1500;5'UTR;1stExon	N_Shore
cg19872068	17	44250734	-0.170084	0.0018031	0.5	KIAA1267	TSS1500
cg06003083	3	58047299	-0.172792	0.0018045	0.5	FLNB	Body
cg13603332	9	108053809	-0.496438	0.0018056	0.5	SLC44A1	Body
cg18819275	15	69318746	-0.171816	0.00180665	0.5	MIR548H4;NOX5	Body;5'UTR
cg02887679	6	36410977	-0.156019	0.001807	0.5	PXT1;KCTD20	TSS1500;5'UTR	Island
cg26801014	11	88241769	0.185258	0.00180735	0.5	GRM5	Body	Island
cg09825979	7	27179432	-0.156952	0.00180795	0.5			Island
cg13801271	19	47017048	0.155341	0.0018083	0.5			Island
cg24153763	6	42928144	0.181679	0.00181005	0.5	GNMT	TSS1500	N_Shore
cg25588725	6	31703139	0.142442	0.0018102	0.5	CLIC1	Body
cg11928453	19	3770859	-0.176912	0.00181055	0.5	RAX2	Body	Island
cg10780718	1	234616222	-0.167412	0.00181175	0.5	TARBP1	TSS1500	S_Shore
cg12930882	5	37825585	-0.155622	0.0018123	0.5	GDNF	Body
cg24304714	1	152779374	0.160359	0.00181305	0.5	LCE1C	TSS1500
cg07430988	13	24734795	-0.149244	0.00181365	0.5	SPATA13	TSS200	Island
cg11217193	1	12538341	-0.16297	0.0018158	0.5	VPS13D	Body
cg05756446	1	65209545	0.160012	0.00181695	0.5	RAVER2	TSS1500	N_Shore
cg16425566	8	57303219	0.16849	0.00181695	0.5	SDR16C6	Body		rs34700391	rs75895761
cg00505318	3	69130918	0.345359	0.0018177	0.5	UBA3	TSS1500	S_Shore
cg19769164	1	165738335	0.147919	0.00182015	0.5	TMCO1	TSS1500	Island
cg05940672	2	10438486	0.168431	0.0018202	0.5			N_Shelf
cg25949806	3	66085147	0.15806	0.00182215	0.5				rs79365129	rs75923835
cg05144635	4	7218707	-0.194963	0.0018232	0.5	SORCS2	Body		rs28670128	rs13101851
cg12080566	2	75798232	0.176956	0.00183	0.5	FAM176A	TSS1500
cg26369505	17	74449234	0.156592	0.00183005	0.5	UBE2O;AANAT	1stExon;5'UTR;TSS200	Island
cg00659035	1	25573464	0.150432	0.0018301	0.5	C1orf63	5'UTR	Island
cg26727435	22	50453437	0.178346	0.00183025	0.5			Island
cg01012242	7	140043078	-0.490292	0.0018307	0.5	SLC37A3	Body
cg18226169	19	12998764	0.172904	0.0018321	0.5	KLF1	TSS1500	S_Shore
cg14178348	9	109939375	-0.161233	0.00183535	0.5				rs68006103
cg15679981	2	45616428	-0.15082	0.0018365	0.5	SRBD1	3'UTR
cg17015844	12	103352694	0.156411	0.00183735	0.5	ASCL1	1stExon	Island	rs11111420
cg08637403	15	73093211	-0.150953	0.00183815	0.5			S_Shelf
cg17179557	10	134918842	-0.157579	0.0018383	0.5	GPR123	Body	Island	rs11101932
cg17590523	8	13133843	0.205876	0.00183895	0.5	DLC1	Body	Island
cg19156963	1	225950642	-0.181326	0.0018422	0.5
cg21476494	12	116043958	-0.151504	0.00184255	0.5
cg10277781	14	54908028	0.147749	0.0018428	0.5	CNIH	1stExon	Island
cg15818307	6	29521430	0.208152	0.00184505	0.5			Island	rs389419
cg07645194	3	194407045	0.158129	0.00184535	0.5	FAM43A	5'UTR;1stExon	Island
cg16176048	22	50699947	0.177625	0.0018458	0.5	MAPK12	1stExon;5'UTR	Island
cg11813512	12	114660791	0.150895	0.00184625	0.5
cg06851898	1	27933067	-0.144201	0.0018468	0.5			S_Shelf
cg24529484	19	47933421	0.158011	0.0018503	0.5	SLC8A2	Body	Island
cg13658893	19	11308585	0.164659	0.00185055	0.5	KANK2	TSS1500	S_Shore
cg27578974	19	20369061	-0.160901	0.00185195	0.5	LOC284441	Body			rs74924657
cg13966710	1	113392781	0.156686	0.00185415	0.5			Island
cg16192197	6	112301106	-0.171	0.0018547	0.5
cg17182870	22	19467413	0.146123	0.00185515	0.5	UFD1L;CDC45L	TSS1500;TSS200	Island
cg14362370	9	133589654	-0.162047	0.0018552	0.5	ABL1	5'UTR;1stExon	S_Shore
cg22215678	18	19191718	0.155116	0.00185675	0.5	SNRPD1	TSS1500	N_Shore
cg12678274	8	8032031	-0.174005	0.00185745	0.5
cg23156245	2	212300337	-0.165961	0.00185795	0.5	ERBB4	Body		rs6435623
cg03388575	7	1765158	0.182431	0.00185805	0.5	ELFN1	5'UTR
cg18172516	2	161214856	0.160711	0.00185985	0.5	RBMS1	Body
cg08668359	10	1443807	0.148802	0.0018599	0.5	ADARB2	Body	S_Shelf
cg11883836	3	156838181	-0.181692	0.00186195	0.5			Island
cg16119835	14	23306850	0.21202	0.0018641	0.5	MMP14	Body	Island	rs12878553
cg05746227	5	54516830	0.158812	0.00186455	0.5			Island
cg24530616	20	25229376	0.147968	0.00186655	0.5	PYGB	Body	Island
cg09012544	2	71503562	0.167626	0.00186735	0.5			Island
cg16119628	10	88282035	0.177898	0.0018679	0.5	WAPAL	TSS1500	Island
cg25139493	1	39957400	0.15693	0.0018684	0.5	BMP8A	1stExon;5'UTR	Island
cg13906069	1	115213259	0.158793	0.0018698	0.5	DENND2C	TSS1500	S_Shore
cg04878146	11	120426508	0.193665	0.0018716	0.5					rs2248558
cg00697916	3	65342644	0.155424	0.00187175	0.5	MAGI1	Body;3'UTR	Island
cg11085454	17	46628404	-0.209278	0.0018726	0.5	HOXB3	Body	Island
cg17682432	11	368614	0.15435	0.00187375	0.5	B4GALNT4	TSS1500
cg09174817	8	1914991	0.158315	0.0018739	0.5
cg09933279	1	207075400	0.160292	0.00187435	0.5	IL24	Body		rs79685336
cg17239236	7	71802184	0.182943	0.00187475	0.5	CALN1	5'UTR;1stExon;Body	Island	rs2944818
cg01060471	10	103911733	0.168707	0.0018814	0.5	NOLC1	TSS200	Island	rs7074912
cg09387152	14	75689066	-0.221736	0.0018826	0.5
cg11770816	5	177824403	0.224567	0.00188315	0.5	COL23A1	Body	S_Shore
cg26074470	8	69702426	0.161723	0.0018842	0.5	C8orf34	Body		rs11985466
cg15475851	10	105037349	0.205141	0.0018849	0.5	INA	1stExon	Island
cg25338454	12	26900022	-0.341174	0.00188645	0.5	ITPR2	Body
cg26867284	6	72889437	0.161945	0.00189	0.5	RIMS1	Body	N_Shelf	rs2249021
cg27539472	6	32149571	-0.191944	0.00189115	0.5	AGER	Body
cg10936999	13	45912589	0.190586	0.00189265	0.5	TPT1;SNORA31	Body;TSS1500	N_Shelf
cg23914380	19	3599929	-0.161108	0.0018936	0.5	TBXA2R	Body	Island
cg20408402	10	72362452	0.176119	0.0018937	0.5	PRF1	1stExon;5'UTR	S_Shore
cg13559439	8	12989237	0.155048	0.00189515	0.5	DLC1	Body	N_Shore
cg06805348	4	37245195	0.156213	0.00189905	0.5	KIAA1239	TSS1500	N_Shore
cg10922935	17	78452048	0.178211	0.0019004	0.5			Island
cg12209946	3	14987434	-0.428755	0.00190355	0.5			N_Shore
cg16396933	10	104954103	-0.364788	0.00190445	0.5	NT5C2	TSS1500	S_Shore
cg17471062	17	16318334	0.15964	0.00190455	0.5	TRPV2	TSS1500
cg04142312	1	146982465	-0.149708	0.00190545	0.5
cg11760389	6	29989120	-0.186443	0.00190565	0.5	NCRNA00171	Body
cg21676440	6	134493324	-0.168071	0.00190565	0.5	SGK1	Body	N_Shelf
cg18998938	3	87846180	0.16547	0.001908	0.5			S_Shelf
cg13754915	9	140174272	-0.184077	0.00190845	0.5	C9orf167	Body	Island
cg07147364	1	19970256	0.157835	0.0019086	0.5	NBL1	TSS1500;Body	Island
cg06551697	17	56612362	-0.429532	0.00190915	0.5			S_Shelf
cg27292099	1	39853529	0.205629	0.00190965	0.5	MACF1	Body
cg11296810	5	121866960	0.169691	0.00191	0.5				rs4836027	rs79427674
cg16560627	11	7985226	-0.169573	0.001912	0.5	NLRP10	TSS200
cg23282659	21	36193786	0.145673	0.00191235	0.5	RUNX1	Body;3'UTR
cg20996314	8	21989292	-0.157048	0.0019126	0.5	HR	TSS1500	S_Shore
cg23049234	11	2595718	-0.194382	0.0019126	0.5	KCNQ1	Body	N_Shore
cg12648600	6	30585819	-0.169387	0.00191265	0.5	MRPS18B;PPP1R10	Body;TSS1500	S_Shore
cg14205001	9	139406515	-0.177614	0.0019129	0.5	NOTCH1	Body	S_Shore
cg15351214	14	71277192	-0.155869	0.0019157	0.5	MAP3K9	TSS1500	S_Shore
cg26776656	19	39265056	-0.204115	0.00191585	0.5	LGALS7	TSS1500	S_Shelf
cg15114045	5	138906052	-0.198949	0.001917	0.5
cg05029189	3	123168386	0.148619	0.00191825	0.5	ADCY5	TSS1500	Island
cg09634707	10	72219713	-0.170089	0.00191905	0.5			S_Shore
cg25959472	5	171384415	-0.195777	0.00191965	0.5	FBXW11	Body
cg12185435	3	12949789	-0.185278	0.00192205	0.5	IQSEC1	Body	Island
cg18420643	8	10590503	0.193231	0.00192645	0.5			Island
cg21320768	13	50070766	0.154791	0.0019272	0.5	PHF11	Body;5'UTR	S_Shore
cg21118689	4	151051929	0.151646	0.0019292	0.5	DCLK2	Body		rs75944360
cg10079740	16	55513480	0.173552	0.00192925	0.5	MMP2	1stExon	Island
cg08324906	11	119545108	-0.176065	0.0019298	0.5	PVRL1	Body;3'UTR
cg07505478	16	29193318	-0.163568	0.00193005	0.5			N_Shelf	rs2902689
cg17341174	7	97923834	-0.330736	0.0019301	0.5	BAIAP2L1	Body
cg07675337	11	33036574	-0.15617	0.00193045	0.5	DEPDC7	TSS1500	N_Shore
cg00222799	21	43655464	-0.170906	0.0019312	0.5	ABCG1	Body	Island
cg05645661	16	29329490	-0.154237	0.00193215	0.5	RUNDC2C	Body
cg08035151	6	31772251	-0.171725	0.00193385	0.5	LSM2	Body	N_Shelf
cg17367596	11	65546988	-0.248299	0.00193515	0.5	DKFZp761E198	1stExon	N_Shore
cg13060154	9	124461998	0.151187	0.00193625	0.5	DAB2IP	Body	Island
cg22519912	5	139187370	-0.162916	0.001937	0.5	PSD2	5'UTR
cg22244039	4	1513236	-0.158724	0.0019371	0.5			N_Shore
cg03455555	15	85356531	-0.165653	0.0019385	0.5			N_Shelf
cg24651824	4	104117048	0.158898	0.0019389	0.5	CENPE	Body	N_Shelf
cg10237252	17	52977213	-0.152841	0.0019395	0.5	TOM1L1	TSS1500	N_Shore
cg12874388	12	96710026	-0.166032	0.0019415	0.5	CDK17	Body		rs7134030
cg08163578	12	49420291	0.1483	0.0019443	0.5	MLL2	Body	Island
cg03677003	13	44359996	0.148966	0.0019453	0.5	ENOX1	5'UTR	Island
cg19246862	11	706635	0.149854	0.00194645	0.5	EPS8L2	5'UTR	S_Shore
cg15062059	3	137492929	-0.15116	0.0019473	0.5			S_Shore
cg23710823	14	20020657	-0.178984	0.00194815	0.5	P704P	TSS1500
cg23149300	10	36958940	0.21294	0.00194845	0.5
cg14116149	9	100704083	-0.153133	0.00194865	0.5	HEMGN	5'UTR
cg14554539	9	130854713	-0.184696	0.00194915	0.5	SLC25A25	Body
cg26667205	20	56803778	0.178616	0.0019521	0.5			Island
cg00885023	17	25309298	0.155474	0.0019555	0.5			Island
cg26293590	11	117688335	-0.168816	0.0019569	0.5
cg01696226	17	79448527	0.182176	0.001957	0.5			Island
cg26272443	19	41083341	0.152246	0.0019582	0.5	SHKBP1	Body	Island
cg24114899	1	47901721	-0.168083	0.00195915	0.5	MGC12982;FOXD2	TSS1500;1stExon;5'UTR	N_Shore
cg07135446	8	12990386	0.201194	0.0019594	0.5	DLC1	Body	Island
cg12802329	18	21032446	0.199988	0.00196035	0.5	RIOK3	TSS1500	N_Shore
cg16042212	13	41706227	0.155978	0.0019613	0.5	KBTBD6	1stExon	Island
cg09824023	12	52283224	-0.19644	0.00196175	0.5	ANKRD33	Body
cg09478095	2	662887	0.209042	0.0019643	0.5			S_Shore	rs4429507
cg07068980	15	93924162	0.197806	0.0019691	0.5
cg05362170	6	3258929	0.143257	0.0019712	0.5	PSMG4	TSS1500	N_Shore
cg11522145	4	3412961	0.198205	0.0019723	0.5	RGS12	Body	N_Shore
cg15412772	17	38175389	-0.408031	0.0019728	0.5	MED24	3'UTR
cg13384396	3	123167677	0.153418	0.0019728	0.5	ADCY5	TSS1500	Island
cg19327614	9	3181772	0.184145	0.00197285	0.5			Island
cg06962549	11	44308190	0.147141	0.00197445	0.5	ALX4	Body
cg01751917	8	37658571	0.192166	0.00197765	0.5	GPR124	Body	S_Shelf
cg25664381	4	4577473	0.154937	0.00197805	0.5			S_Shore
cg08720503	16	2768961	-0.181513	0.0019786	0.5	PRSS27	Body	N_Shore
cg18086416	14	102226486	0.153887	0.00197935	0.5			N_Shore
cg02974898	1	23105600	-0.189712	0.0019805	0.5	EPHB2	Body		rs74060683
cg04566159	19	11689715	0.163078	0.00198145	0.5	ACP5	TSS1500;5'UTR;1stExon;TSS200	Island
cg25599198	17	3848156	-0.184858	0.00198285	0.5	ATP2A3	Body	Island	rs55954037
cg05116242	3	47021211	0.161775	0.0019831	0.5	NBEAL2	1stExon;5'UTR	Island
cg02287150	15	96139915	0.154491	0.0019856	0.5
cg15544654	1	197882295	0.149333	0.00198605	0.5	LHX9	Body	S_Shore
cg25480121	1	3328879	-0.176856	0.00198775	0.5	PRDM16	Body	Island
cg07148452	15	90176987	-0.20675	0.00198975	0.5	KIF7	Body		rs35837280
cg14466680	6	33267268	0.149151	0.00199235	0.5	RGL2	TSS200	Island
cg04718050	14	69281297	0.269034	0.0019929	0.5			N_Shore
cg24507762	20	48099890	0.186836	0.00199385	0.5	KCNB1	TSS1500	N_Shore
cg23029185	19	42588594	-0.148963	0.00199385	0.5			S_Shelf
cg14549906	3	197500745	-0.177107	0.0019948	0.5	FYTTD1	Body		rs28591470	rs9856417
cg11727592	13	46916922	0.162365	0.0019963	0.5	C13orf18	3'UTR
cg21214969	1	114449926	-0.151447	0.0019966	0.5	DCLRE1B	Body	S_Shore
cg02959759	12	2801584	0.167484	0.0019976	0.5	CACNA1C	3'UTR	S_Shore
cg12684744	5	179636617	-0.176947	0.0019985	0.5	RASGEF1C	TSS1500	S_Shore	rs73811304
cg01292939	1	19923435	0.146433	0.0019986	0.5	C1orf151	TSS200	Island		rs2745218
cg26227523	15	77287243	0.209976	0.00199955	0.5	PSTPIP1	TSS1500
cg03584506	11	39689828	0.19625	0.00200055	0.5
cg12794567	10	94829039	0.160129	0.00200125	0.5			Island
cg00103209	1	205053265	0.161784	0.0020016	0.5	TMEM81	1stExon
cg02170751	16	29973158	0.182725	0.00200185	0.5	TMEM219	TSS200	Island
cg17252605	4	143767670	0.148825	0.0020021	0.5	INPP4B	TSS200	Island
cg10669597	5	89771460	-0.161171	0.0020035	0.5	POLR3G;MBLAC2	5'UTR;TSS1500	S_Shore
cg09074755	12	29650711	-0.179222	0.0020054	0.5	OVCH1	TSS200			rs822879
cg13483099	2	43216931	-0.163752	0.0020063	0.5				rs13432120
cg26645242	16	53163639	-0.172988	0.0020064	0.5	CHD9	5'UTR	N_Shore
cg21566433	15	101936156	0.160236	0.0020072	0.5	PCSK6	Body	N_Shelf
cg15097019	1	28241038	0.165526	0.0020075	0.5	RPA2	1stExon;5'UTR	Island		rs80315269
cg07987697	2	131674687	-0.187831	0.00200815	0.5	ARHGEF4	5'UTR	S_Shore	rs3739125
cg11395799	1	115213248	0.163121	0.00200995	0.5	DENND2C	TSS1500	S_Shore
cg20632537	1	19218839	-0.19414	0.00201095	0.5	ALDH4A1	TSS1500;Body
cg07557790	3	12837899	0.16856	0.0020113	0.5	CAND2	TSS1500	N_Shore
cg03835801	17	36828123	-0.185888	0.00201135	0.5	C17orf96	1stExon;3'UTR	N_Shore
cg22923895	7	101180719	-0.182489	0.00201195	0.5	EMID2	Body
cg19926902	11	118015584	0.208057	0.00201305	0.5	SCN4B	Body;5'UTR	N_Shore
cg04013093	6	42928303	0.1887	0.0020131	0.5	GNMT	TSS200	Island
cg12048508	12	65418238	-0.16456	0.00201335	0.5
cg21082272	4	1202966	-0.152443	0.0020134	0.5	LOC100130872;LOC100130872-SPON2	TSS1500	Island	rs80281298
cg16935670	12	50419249	0.159931	0.0020148	0.5	RACGAP1	5'UTR;1stExon	Island
cg16704920	1	2169407	0.190928	0.0020158	0.5	SKI	Body
cg21239265	7	74489542	-0.147994	0.002016	0.5	WBSCR16	1stExon	Island
cg14550007	1	41707370	-0.146594	0.00201835	0.5	SCMH1	5'UTR	Island
cg11183227	15	91455407	-0.202026	0.00202	0.5	MAN2A2	Body
cg21214613	1	16344536	-0.180516	0.00202005	0.5	HSPB7	1stExon;5'UTR
cg04650094	6	41006974	0.170147	0.00202015	0.5	UNC5CL	TSS200
cg20380069	12	120806617	0.164206	0.0020205	0.5	MSI1	Body	Island
cg14436862	12	41086308	0.173084	0.0020207	0.5	CNTN1	TSS200	N_Shore
cg15728861	13	46961008	-0.170461	0.002021	0.5	C13orf18	5'UTR	Island	rs17068102
cg07584894	19	7827802	-0.160007	0.00202215	0.5	CLEC4M	TSS1500		rs571497
cg26101277	17	32690412	-0.291055	0.00202405	0.5	CCL1	TSS200
cg23805785	1	32671112	-0.173541	0.0020246	0.5	IQCC	TSS200	Island
cg10457539	4	85418584	0.185435	0.0020252	0.5	NKX6-1	Body	Island
cg08017400	3	141203940	-0.19354	0.00202545	0.5			N_Shore
cg15160524	2	218771426	0.186697	0.0020265	0.5	TNS1	5'UTR
cg07000257	10	6158386	0.157784	0.00202745	0.5	RBM17	3'UTR		rs8463	rs74945871
cg07169826	7	142334043	0.165306	0.0020275	0.5
cg27036111	11	20620680	-0.147125	0.0020275	0.5	SLC6A5	TSS1500	S_Shore
cg18862094	20	2644880	0.144113	0.0020292	0.5	IDH3B	TSS200	Island	rs62205570
cg07418126	19	49838101	0.20836	0.0020292	0.5	CD37	TSS1500	N_Shelf
cg23048494	1	153517384	0.186343	0.0020295	0.5	S100A4	5'UTR
cg02667103	12	83125178	0.165906	0.00202985	0.5	TMTC2	Body
cg07704959	3	40471662	0.152809	0.00203215	0.5
cg04661929	17	75320035	0.232807	0.00203265	0.5	2016-09-09	5'UTR;Body
cg22664296	4	156680518	0.187001	0.0020359	0.5	GUCY1B3	Body	Island
cg05977021	7	92242370	0.172576	0.0020366	0.5	CDK6	3'UTR
cg15443952	7	100817963	0.160335	0.00203785	0.5	C7orf52	Body	Island
cg26266041	14	88852686	0.158722	0.00204125	0.5	SPATA7	Body	S_Shore
cg07835437	1	1470836	-0.187103	0.00204355	0.5	C1orf70	Body	Island
cg08548559	22	31686097	0.160939	0.0020438	0.5	PIK3IP1	Body	N_Shore
cg05163357	21	37668481	0.156938	0.00204475	0.5			S_Shore
cg01874697	10	106401517	0.18873	0.00204635	0.5	SORCS3	1stExon	Island
cg14142256	2	220065298	-0.192865	0.00204725	0.5
cg07347092	12	124246927	0.151658	0.00204775	0.5	DNAH10	TSS200	Island
cg16476639	14	73528813	-0.186111	0.0020485	0.5	RBM25	5'UTR	S_Shelf
cg21574271	4	96051461	0.246527	0.0020486	0.5	BMPR1B	Body
cg11824191	1	183274124	-0.163213	0.0020491	0.5	NMNAT2	TSS200;Body
cg13849727	9	15810627	-0.193718	0.00204925	0.5	C9orf93	Body
cg04846156	8	145668591	0.163435	0.0020494	0.5	NFKBIL2	Body	N_Shore
cg16248515	3	156840234	-0.188219	0.00204945	0.5			S_Shore
cg25919123	11	44341831	0.171992	0.0020499	0.5			S_Shore		rs4409803
cg20005057	12	10364834	0.16046	0.0020506	0.5	GABARAPL1	TSS1500	N_Shore
cg13347397	17	146670	0.173771	0.0020508	0.5	RPH3AL	Body			rs34927789
cg19580937	15	70740429	-0.183742	0.0020526	0.5
cg26785234	6	32135803	0.167526	0.002053	0.5	EGFL8	3'UTR	S_Shore
cg06540149	12	125464830	-0.16309	0.0020533	0.5	DHX37	Body		rs76056929
cg11523499	21	46973458	-0.156236	0.00205395	0.5			N_Shore
cg23619936	2	866258	0.242942	0.00205655	0.5			S_Shore		rs76771226
cg02454536	15	68713677	-0.171761	0.0020577	0.5	ITGA11	Body
cg19041079	18	33078034	-0.155053	0.0020582	0.5	INO80C	TSS200	Island
cg09923656	13	42857965	-0.178245	0.0020601	0.5	AKAP11	5'UTR
cg07279085	11	64646449	-0.158634	0.0020612	0.5	EHD1	TSS1500	Island
cg15584194	2	45199971	-0.164475	0.00206315	0.5				rs908279
cg13033938	3	49824475	0.188741	0.00206375	0.5	IP6K1	TSS1500	S_Shore
cg11485154	11	46265393	0.185377	0.002065	0.5			S_Shore		rs77385880
cg24212047	11	121973805	-0.164321	0.00206505	0.5	LOC399959	Body
cg10064400	1	90460439	0.148096	0.00206675	0.5	ZNF326;LOC492303	TSS1500;Body	Island
cg04853843	16	55358461	0.180511	0.00206875	0.5	IRX6	TSS200	Island
cg16279237	14	106174668	-0.178624	0.00207135	0.5
cg08473487	19	51504516	0.14599	0.0020718	0.5	KLK8	5'UTR	N_Shore
cg11534519	5	171534678	-0.188027	0.00207375	0.5	STK10	Body
cg20580177	19	36427779	0.147677	0.00207595	0.5	LRFN3	TSS1500	S_Shore
cg18453551	3	128226565	0.218048	0.00207645	0.5	LOC90246	TSS200
cg07938847	4	82126349	0.165706	0.0020773	0.5	PRKG2	TSS200
cg00997338	3	32862830	-0.168957	0.0020784	0.5	TRIM71	Body	N_Shore
cg01087832	11	68039514	0.182886	0.00208085	0.5	C11orf24	TSS200	Island
cg01453052	17	73892097	0.155159	0.0020831	0.5	TRIM65	Body	N_Shore
cg26110733	1	111773180	-0.174897	0.0020839	0.5	CHI3L2	5'UTR;Body
cg18025438	1	228756789	-0.155953	0.0020844	0.5			Island
cg04706597	6	42927940	0.162308	0.0020845	0.5	GNMT	TSS1500	N_Shore
cg04730254	16	89215465	-0.17775	0.00208465	0.5	ACSF3	Body	N_Shelf
cg20888907	8	38244244	-0.148405	0.00208515	0.5	LETM2	5'UTR	Island
cg01899797	1	57888343	0.172984	0.0020858	0.5	DAB1	5'UTR	Island	rs71511461
cg03223100	2	178137973	0.14661	0.0020866	0.5
cg16791619	14	29228940	0.167651	0.0020872	0.5
cg08084946	6	169974571	0.148401	0.0020891	0.5	WDR27	Body	N_Shelf
cg15765353	3	45601455	-0.176047	0.00209	0.5
cg12361772	17	9160821	0.160934	0.00209055	0.5	STX8	Body
cg03395088	2	239959377	-0.173883	0.00209085	0.5
cg04861271	14	23789531	0.154571	0.00209115	0.5	PABPN1	1stExon;5'UTR	N_Shore
cg17635294	8	143386872	-0.17064	0.00209235	0.5	TSNARE1	Body
cg10180440	10	102325486	-0.2567	0.0020925	0.5			S_Shelf
cg22275321	19	9732290	0.176575	0.002093	0.5	ZNF561	TSS1500	S_Shore
cg23336143	2	36635519	-0.160593	0.00209495	0.5	CRIM1	Body
cg17455261	4	87882899	-0.248165	0.00210205	0.5	AFF1	Body
cg05481881	3	150621326	0.20361	0.0021035	0.5
cg21843755	2	71558577	0.155846	0.0021039	0.5	ZNF638	TSS1500	N_Shore
cg04280246	5	118604262	0.147626	0.00210485	0.5	TNFAIP8	TSS200	N_Shore
cg19350340	1	197115964	0.145207	0.00210555	0.5	ASPM	TSS200
cg04178011	8	6876155	0.155936	0.0021062	0.5	DEFA3;DEFA1B;DEFA1	TSS1500		rs71224676	rs71239275
cg17571559	3	11267525	-0.464901	0.00210635	0.5	HRH1	5'UTR;TSS200
cg20675539	6	170408355	0.152876	0.0021071	0.5
cg24539569	12	10028003	-0.192678	0.00210955	0.5
cg22630605	4	3576273	-0.164837	0.00211075	0.5					rs68181143
cg01889684	3	195477778	-0.192703	0.0021113	0.5	MUC4	Body	Island	rs2291652	rs79428658
cg02974484	1	16825139	0.14958	0.0021139	0.5			Island
cg22728629	4	1562625	-0.193398	0.002115	0.5
cg16174609	20	42965428	-0.160388	0.0021201	0.5	R3HDML	TSS200			rs78103391
cg01244953	10	125853038	0.155458	0.0021226	0.5			Island
cg01471111	12	372246	0.143054	0.0021229	0.5	SLC6A13	TSS1500
cg27064867	6	32314182	0.1876	0.00212495	0.5	C6orf10	Body			rs35406322
cg03260211	6	33151921	-0.179243	0.0021263	0.5	COL11A2	Body		rs73741539
cg26610307	4	180072759	0.156455	0.002127	0.5				rs1025847
cg15717071	8	24815194	0.175554	0.00212755	0.5	NEFL	TSS1500	S_Shore
cg24879809	1	92351641	0.165515	0.0021283	0.5	TGFBR3	1stExon;5'UTR	Island
cg17216272	12	2924898	0.158468	0.00212875	0.5	ITFG2	Body	S_Shelf
cg14353958	9	71947038	-0.159359	0.00214185	0.5	FAM189A2	5'UTR
cg19869608	12	56649358	0.151888	0.00214215	0.5	ANKRD52	Body	N_Shelf
cg08287903	4	115524813	0.266991	0.00214225	0.5	UGT8	5'UTR	S_Shelf		rs73846446
cg27499202	3	48956740	0.158807	0.00214255	0.5	C3orf71;ARIH2	1stExon;5'UTR	Island
cg07391913	3	56818298	0.157301	0.00214945	0.5	ARHGEF3	Body
cg14161477	13	114192847	-0.193422	0.00214945	0.5	TMCO3	Body	N_Shelf	rs57218286
cg13948857	5	131763756	0.371436	0.0021518	0.5	C5orf56	Body
cg04064094	6	30524222	0.159599	0.00215335	0.5	PRR3;GNL1	TSS1500;5'UTR;1stExon	Island
cg09723088	6	29691140	0.153696	0.0021543	0.5	HLA-F	1stExon;5'UTR	Island		rs2072896
cg01009486	16	28632986	-0.169855	0.0021565	0.5	SULT1A1	Body	N_Shore
cg01328444	6	155967739	0.172965	0.00215725	0.5
cg22065514	3	48602040	-0.192617	0.0021581	0.5	COL7A1;UCN2	Body;TSS1500
cg13574999	12	132981875	0.152797	0.0021581	0.5			N_Shore
cg19892758	12	100664044	-0.153535	0.0021592	0.5	SCYL2	5'UTR	S_Shelf		rs80294810
cg25210378	1	1406663	0.156751	0.0021607	0.5	ATAD3B	TSS1500	N_Shore
cg22659770	19	50373420	0.145462	0.00216185	0.5	AKT1S1	Body	S_Shore
cg21031692	3	39321710	0.183532	0.0021625	0.5	CX3CR1	Body;5'UTR;TSS200			rs35500272
cg23911372	19	42546731	-0.19426	0.00216685	0.5	GRIK5	Body	Island
cg05422383	6	43979018	-0.19312	0.00216715	0.5
cg09785033	11	2336066	0.154464	0.00216905	0.5	TSPAN32	Body
cg14786381	18	56802613	-0.165401	0.00216955	0.5			N_Shelf	rs75650392	rs78558387
cg21012139	1	6553510	0.384066	0.0021731	0.5	PLEKHG5	Body	S_Shelf
cg10096321	11	113934294	-0.1875	0.0021734	0.5	ZBTB16	Body	S_Shelf
cg13257878	10	133747771	-0.146493	0.00217375	0.5	PPP2R2D	TSS200	N_Shelf		rs76394079
cg14096767	2	205571280	-0.193868	0.00217515	0.5	PARD3B	Body
cg03787988	11	10602522	0.192966	0.00217675	0.5	MRVI1	Body
cg15724937	17	17598080	0.177738	0.0021771	0.5	RAI1	5'UTR	Island
cg08553868	4	154682645	-0.153336	0.00217735	0.5	RNF175	TSS1500	S_Shore
cg01273994	14	68286939	0.142889	0.0021783	0.5	RAD51L1	5'UTR
cg19977004	11	1482563	-0.188145	0.00217905	0.5	BRSK2	3'UTR	Island	rs6578412
cg22977254	12	7023515	-0.153374	0.00217905	0.5	ENO2	TSS200	Island
cg10635443	8	23557486	0.147647	0.0021792	0.5			N_Shelf
cg05759718	1	50489596	0.179023	0.00217995	0.5	AGBL4	1stExon;5'UTR	Island
cg03737442	3	11177295	0.18841	0.0021818	0.5	HRH1	TSS1500
cg18264330	2	154334294	0.169676	0.0021836	0.5	RPRM	3'UTR;1stExon	N_Shore
cg13434975	2	11622769	0.148712	0.00218575	0.5			Island	rs4276001
cg14225195	17	64966072	0.195681	0.002188	0.5	CACNG4	Body	S_Shelf
cg14607894	7	81964885	0.149205	0.00218915	0.5	CACNA2D1	Body
cg06685724	7	23720386	0.15753	0.00218925	0.5	C7orf46	Body	Island
cg00295308	10	5995028	-0.165788	0.00218935	0.5	IL15RA	3'UTR		rs8177743	rs41294033
cg22135063	6	158589436	-0.160675	0.00219065	0.5	GTF2H5;SERAC1	5'UTR;TSS200	Island	rs3812102	rs1127720
cg00778788	6	130174882	0.152073	0.0021914	0.5	C6orf191	Body		rs9398926
cg26946223	5	38843481	0.14204	0.00219535	0.5			N_Shelf
cg02652321	6	16267220	-0.191134	0.0021962	0.5	GMPR	Body
cg25986202	5	160972931	-0.143118	0.00219675	0.5	GABRB2	Body	N_Shore
cg08735211	6	32920657	0.212063	0.002198	0.5	HLA-DMA	Body
cg24969443	12	53344573	-0.190846	0.0021988	0.5	KRT18	Body	S_Shore	rs11551628
cg24840365	11	61100805	0.148315	0.00219905	0.5	DAK;DDB1	5'UTR;TSS200	Island
cg06804823	6	31798635	0.167831	0.0022001	0.5			S_Shore
cg14003853	15	86250370	-0.144179	0.00220085	0.5	AKAP13	Body
cg08960663	7	63893895	0.152004	0.0022044	0.5	LOC649395	TSS200
cg24937126	7	107643285	0.156043	0.00220465	0.5	LAMB1	Body	Island
cg15745900	8	68864549	0.182759	0.00220635	0.5	PREX2	TSS200	N_Shore
cg05871136	10	72971961	0.177808	0.0022071	0.5	UNC5B	TSS1500	N_Shore
cg00467160	13	50014904	-0.172481	0.0022071	0.5	CAB39L	5'UTR	N_Shelf
cg05802141	16	29911556	-0.149885	0.0022086	0.5	SEZ6L2;ASPHD1	TSS1500	Island
cg20353207	15	61209239	-0.143788	0.00220945	0.5	RORA	Body
cg07337434	9	72434798	0.188169	0.0022138	0.5	C9orf135	TSS1500
cg09550768	4	169482515	-0.180288	0.0022154	0.5	PALLD	Body
cg10935498	6	79898777	0.147867	0.00221745	0.5
cg27560292	11	6632884	0.195765	0.00221915	0.5	TAF10	Body	Island
cg01900364	19	11649194	0.178077	0.0022222	0.5	CNN1	TSS1500
cg01212562	21	46868092	0.195698	0.0022229	0.5	COL18A1	Body
cg09270366	10	134587114	-0.178986	0.0022242	0.5	INPP5A	Body	S_Shore
cg11931626	4	184679532	-0.15159	0.00222605	0.5			Island
cg01620309	17	42856469	0.172417	0.0022286	0.5	ADAM11	Body	N_Shore
cg04396112	7	2151007	-0.166667	0.0022292	0.5	MAD1L1	Body	N_Shelf
cg15451853	4	1515692	-0.159966	0.00222995	0.5			S_Shore
cg04852339	2	159841571	0.162426	0.0022306	0.5	TANC1	5'UTR
cg25366139	19	58891861	0.145733	0.00223165	0.5	ZNF837	5'UTR	Island
cg01231485	12	133140633	-0.191624	0.0022359	0.5	FBRSL1	Body	Island
cg05505855	4	30719017	0.151467	0.00224085	0.5			Island	rs79387779
cg21919903	12	123189236	-0.156986	0.00224125	0.5	GPR109A	TSS1500
cg14509902	5	2140855	-0.150351	0.0022424	0.5			S_Shelf	rs10474737
cg00571421	6	43021776	-0.160309	0.00224425	0.5	MRPL2;CUL7	3'UTR;TSS200	S_Shore
cg16597537	22	20252617	-0.178966	0.00224465	0.5	RTN4R	Body	N_Shelf	rs58148177
cg10206397	20	2085344	-0.47226	0.00224605	0.5	STK35	Body	S_Shore
cg04255044	16	87415168	0.154903	0.00224835	0.5	FBXO31	Body	N_Shore
cg11156304	1	214557849	0.146683	0.002249	0.5	PTPN14	Body	S_Shore
cg18922542	7	70256003	0.156196	0.0022495	0.5	AUTS2	3'UTR	S_Shore	rs61523194
cg24071726	2	171571151	0.166231	0.00224995	0.5	LOC440925;SP5	TSS200;TSS1500	Island
cg23660064	1	223395288	-0.170419	0.00225215	0.5	SUSD4	3'UTR			rs3738595
cg16769623	9	115835613	-0.151172	0.0022525	0.5			Island
cg08418978	13	96085969	0.168997	0.00225435	0.5	CLDN10	1stExon;5'UTR	N_Shore	rs3751334
cg15091419	1	228593739	-0.148079	0.00225465	0.5	TRIM11	Body	N_Shore
cg13455257	1	151148231	0.162209	0.0022567	0.5	TMOD4	5'UTR		rs41269648
cg25020550	8	134028958	0.155384	0.0022569	0.5	TG	Body
cg01104425	1	25249494	-0.264729	0.00225735	0.5	RUNX3	Body
cg19605250	20	1206806	0.168718	0.00225865	0.5	RAD21L1	1stExon;5'UTR	Island
cg10011199	2	130681080	0.148551	0.00226045	0.5	LOC389033	Body
cg12332536	3	46450983	-0.181483	0.0022614	0.5	CCRL2	3'UTR
cg20791593	2	242751796	-0.200103	0.00226225	0.5	NEU4	TSS1500;5'UTR	N_Shelf
cg14711428	7	112090348	-0.169538	0.002263	0.5	IFRD1	TSS200;5'UTR	Island
cg16118089	12	125550542	0.157115	0.0022641	0.5	AACS	Body	S_Shore
cg02197669	16	88513513	-0.176662	0.00226655	0.5			Island
cg05484222	14	24404084	-0.172319	0.0022675	0.5	C14orf165	TSS1500
cg11136406	4	62238644	-0.180566	0.0022685	0.5
cg13976502	14	74227875	0.16806	0.0022689	0.5	C14orf43	5'UTR;TSS1500	S_Shore
cg12598270	18	32957498	0.149056	0.0022706	0.5	ZNF396	TSS200	S_Shore
cg18545283	13	36789896	0.15862	0.0022715	0.5	SOHLH2	TSS1500	S_Shore
cg21474683	17	71772869	-0.156803	0.00227235	0.5	C17orf54	Body
cg05671576	16	89190735	-0.179655	0.00227405	0.5	ACSF3	Body
cg08588744	6	31165492	-0.148499	0.0022742	0.5	HCG27	TSS200	Island
cg26401732	11	120998732	-0.174508	0.002275	0.5	TECTA	Body	Island
cg07529087	15	91410508	0.217036	0.0022756	0.5	FURIN	TSS1500	N_Shelf
cg20780302	17	80062106	-0.174246	0.0022764	0.5	CCDC57	Body	S_Shelf
cg21323720	4	114357601	0.156159	0.0022783	0.5
cg21158501	8	7537673	0.171913	0.0022786	0.5			Island
cg26609120	19	50848114	0.236597	0.00227925	0.5	NAPSB	TSS200			rs79143513
cg15646967	7	43795266	-0.17497	0.0022797	0.5			N_Shelf
cg23068772	7	30737061	0.155371	0.00227975	0.5
cg24391471	3	44974926	-0.16504	0.0022798	0.5	ZDHHC3	Body
cg25627055	5	180650368	-0.151835	0.00228035	0.5	TRIM41	5'UTR;1stExon	Island
cg01604322	5	83679005	0.152559	0.0022829	0.5	EDIL3	Body	N_Shore
cg05708544	22	23745076	0.149892	0.0022851	0.5	ZDHHC8P	TSS1500
cg26554505	3	55516711	-0.155068	0.0022862	0.5	WNT5A	Body	N_Shore
cg23181433	8	17477018	0.169228	0.0022862	0.5	PDGFRL	Body		rs2466172	rs2466173
cg25606624	20	13201216	0.143852	0.0022883	0.5	ISM1	TSS1500	Island	rs35907305
cg19455142	17	40336161	0.14556	0.0022886	0.5	HCRT	3'UTR	Island
cg27572072	7	958244	-0.376832	0.00228955	0.5	ADAP1	Body	N_Shore	rs1534410
cg10416294	15	28049119	0.168419	0.00229305	0.5	OCA2	Body	N_Shore
cg06070644	4	25677759	0.167998	0.00229335	0.5	SLC34A2	Body	N_Shore
cg02407032	11	47600271	0.16869	0.00229385	0.5	KBTBD4;NDUFS3	5'UTR;Body;TSS1500	Island
cg02911518	1	61515772	0.147346	0.0022949	0.5			N_Shore		rs6669064
cg10486610	20	61298677	-0.196815	0.0022969	0.5	LOC100127888;SLCO4A1	TSS1500;Body		rs7270278
cg13424940	9	136844397	-0.155394	0.0022984	0.5	VAV2	Body	N_Shore
cg19205847	2	239800268	0.156673	0.00230025	0.5	TWIST2	3'UTR
cg07786995	1	162114714	-0.152872	0.0023011	0.5	NOS1AP	Body		rs73026924
cg22814480	11	86259987	-0.154716	0.00230205	0.5	ME3	Body		rs34405620
cg09889836	6	32035027	0.163124	0.00230325	0.5	TNXB	Body
cg23013137	14	24676542	0.313589	0.0023044	0.5	TSSK4	Body
cg25392060	8	142297121	-0.205352	0.0023048	0.5			S_Shore
cg17222143	1	216412024	0.142157	0.00230505	0.5	USH2A	Body
cg16619193	1	206643301	0.200966	0.00230525	0.5	IKBKE	TSS1500
cg22995488	6	38998315	0.152494	0.0023053	0.5	DNAH8	3'UTR
cg25173392	7	99094623	-0.167052	0.00230585	0.5	ZNF394	Body	N_Shelf	rs80232651
cg21907389	3	116509011	0.155216	0.0023074	0.5
cg02147208	6	21662648	0.168314	0.00230775	0.5			N_Shore
cg06080250	4	1042018	0.185682	0.00230905	0.5			N_Shore
cg15586842	10	47746205	0.153362	0.00231	0.5	ANXA8L2	TSS1500		rs4584514	rs61842916
cg07975793	1	34175196	0.178118	0.0023102	0.5	CSMD2	Body
cg21274025	22	31535981	-0.169267	0.00231325	0.5	PLA2G3	1stExon		rs2074734
cg23634566	6	42531994	-0.170357	0.00231365	0.5	UBR2	TSS200	Island
cg09523472	8	117887256	-0.146725	0.0023153	0.5	RAD21	TSS200	Island
cg23108931	8	105342351	0.147516	0.0023183	0.5			Island
cg05955831	15	77568977	-0.152846	0.0023187	0.5	SGK269	5'UTR
cg07113802	7	100823744	-0.141948	0.0023202	0.5	C7orf52	TSS200	S_Shore
cg07899551	1	208035224	0.15542	0.00232155	0.5
cg08887138	8	29661687	-0.178703	0.00232245	0.5
cg17850055	2	239403239	-0.265495	0.00232325	0.5
cg24527098	6	28697846	0.166265	0.0023238	0.5				rs7767613
cg20458812	1	41157966	-0.149772	0.00232455	0.5	NFYC;LOC100130557	5'UTR;TSS200	Island	rs28420899
cg17477835	10	73038012	-0.172718	0.00232505	0.5	UNC5B	Body		rs2394788
cg27123392	15	50570473	-0.458715	0.0023254	0.5	GABPB1	3'UTR
cg06804846	1	6535492	0.159539	0.00232585	0.5	PLEKHG5	Body	S_Shelf
cg04207632	4	6986609	0.156497	0.00232735	0.5	TBC1D14	Body	N_Shore
cg13525026	17	18061071	-0.186114	0.0023288	0.5	MYO15A	Body		rs35684308
cg06469455	5	127138134	0.176551	0.002329	0.5				rs76816995
cg23041109	13	29157934	-0.168136	0.00232925	0.5
cg19598567	5	141931207	0.191875	0.0023296	0.5
cg10511904	3	192127327	0.178103	0.0023299	0.5	FGF12	TSS1500;Body	Island
cg02619107	18	72342999	0.15577	0.0023329	0.5	ZNF407	1stExon			rs7243081
cg02711608	19	47287964	0.176109	0.00233355	0.5	SLC1A5	1stExon;5'UTR;Body	N_Shelf	rs35964850	rs76693964
cg10540679	7	130606499	0.180519	0.0023336	0.5
cg13319286	10	62761500	0.151549	0.0023338	0.5	RHOBTB1	TSS1500	Island	rs12263149
cg09469355	1	2161886	0.177218	0.0023342	0.5	SKI	Body	S_Shore		rs75614142
cg01881899	21	43652704	-0.164963	0.00233465	0.5	ABCG1	Body	N_Shelf
cg25500050	12	8171633	0.144742	0.00234105	0.5			Island	rs61923870	rs67972055
cg21126306	7	80342724	-0.178446	0.0023414	0.5				rs11983746
cg15645660	1	55247356	-0.161879	0.00234385	0.5	TTC22	Body	Island
cg16441068	14	103112066	-0.469599	0.0023474	0.5	RCOR1	Body
cg14417099	6	150073879	-0.514241	0.00234915	0.5	PCMT1	Body	S_Shelf	rs10782316
cg07258998	19	33167980	0.145298	0.0023492	0.5	RGS9BP	3'UTR;1stExon	Island
cg00525011	16	122031	0.160024	0.00234925	0.5	RHBDF1	5'UTR	Island
cg10717766	19	5134118	-0.182097	0.00235515	0.5	KDM4B	Body	Island
cg07187855	6	30854161	-0.157948	0.00235635	0.5	DDR1	5'UTR	S_Shore
cg14830082	11	130067806	-0.172678	0.0023574	0.5	ST14	Body
cg17809798	14	78226923	0.143182	0.00235805	0.5	SNW1;C14orf178	Body;1stExon;5'UTR	N_Shore	rs79998737
cg02772943	12	7079922	-0.158088	0.0023594	0.5	PHB2;EMG1	TSS200	Island
cg18384063	17	73625493	-0.182074	0.0023597	0.5	RECQL5	Body	N_Shelf
cg01153451	14	105714274	-0.179652	0.00235985	0.5	BRF1;BTBD6	TSS200;TSS1500;Body	N_Shore
[truncated: 456,686+ more rows]
