# Supplementary material for: Genome- and epigenome-wide association study of hypertriglyceridemic waist in Mexican American families
Source: Clin Epigenetics. 2016 Jan 20;8:6. doi: 10.1186/s13148-016-0173-x (PMC4721061; doi:10.1186/s13148-016-0173-x)
Supplement: Additional file 4: — This file contains Supplementary Table 3. (XLSX 1982 KB) [file 13148_2016_173_MOESM4_ESM.xlsx]

## Sheet: Sheet1
Supplementary Table 3: Association of top 3 CpG sites with HTGW after considering alternative ways to correct for concurrent medication
Characteristic	cg00574958	cg17058475	cg06500161
Association with HTGW ignoring the potential effect of antilipid and antihypertensive medications
b	-0.45	-0.41	0.32
p	3.8x10-14	2.0x10-12	1.2x10-8
Association with HTGW in individuals not receiving any medication
b	-0.52	-0.51	0.34
p	1.6x10-13	8.9x10-16	2.4x10-9
